# Supplementary material for: Knowledge and preventive barriers towards conducting systematic review among undergraduate medical students of Arab countries: A multi country online survey
Source: PLoS One. 2025 Aug 18;20(8):e0329827. doi: 10.1371/journal.pone.0329827 (PMC12360549; doi:10.1371/journal.pone.0329827)
Supplement: S2 File — (XLSX) [file pone.0329827.s002.xlsx]

## Sheet: Sheet1
practice	If yes, which type of systematic reviews have you worked on? (You can choose more than one answer)	Systematic review	Systematic review and meta-analysis	Network meta-analysis	Scoping review	Rapid review	Have you ever published secondary research?	If you have systematic reviews' publications, please specify the type of publication for systematic review ?(if you don't have, leave it empty)	Systematic review	Systematic review meta-analysis	Network meta-analysis	Scoping review	Rapid review	Others	Which databases are you using in systematic review? (You can choose more than one answer)	PubMed	Ovid	PsycINFO	Web of science	Scopus	Cochrane central for randomized control trials	Science direct	Google scholar	CINAHL (Cumulative Index to Nursing and Allied Health Literature)	Health & Medical Complete (ProQuest)	Health Collection (informit)	Clinicaltrial.gov	African Journals OnLine (AJOL)	At which step of systematic review have you participated? (You can choose more than one answer)	Formulate a question and its validation	Develop and writing protocol (eligibility criteria, keyword search strategy)	Creating search string	Searching online databases	Protocol registration	Title and abstract screening	Full text screening	Data extraction	Quality assessment of included studies	Statistical meta-analysis	Manuscript writing	If you have done a statistical meta-analysis, which programs have you used? (You can choose more than one answer)	RevMan	Comprehensive Meta-Analysis Software (CMA)	R packages in R software	SPSS version 28	Stata	Open meta-analyst
Yes		1	0	0	0	0	Yes		1	0	0	0	0	0		1	0	0	0	1	0	1	1	0	0	0	0	0		0	0	0	1	0	0	1	1	0	0	0		1	0	0	0	0	0
Yes		0	0	0	0	0	No		0	0	0	0	0	0		1	0	0	0	0	0	0	1	0	0	0	0	0		1	1	1	1	1	1	1	1	0	0	0		0	0	0	0	0	0
Yes		1	0	0	0	0	No		1	0	0	0	0	0		1	0	0	0	0	0	0	1	0	0	0	0	0		0	1	1	0	0	0	0	1	0	0	0		0	0	0	0	0	0
Yes		1	1	0	0	0	No		0	0	0	0	0	0		1	0	0	1	1	0	0	0	0	0	0	0	0		0	0	1	1	0	0	0	1	0	1	0		1	0	0	0	0	0
Yes		1	0	0	0	0	No		0	0	0	0	0	0		1	0	0	0	1	1	0	0	0	0	0	0	0		0	0	0	1	0	1	1	1	0	0	0		0	0	0	0	0	0
Yes		1	1	0	0	0	No		0	0	0	0	0	0		1	0	0	0	0	0	0	1	0	0	0	0	0		0	0	0	1	0	1	1	1	0	0	0		0	0	0	0	0	0
Yes		0	0	0	0	0	No		0	0	0	0	0	0		0	0	0	0	0	0	0	0	0	0	0	0	0		0	0	0	0	0	0	0	0	0	0	0		0	0	0	0	0	0
Yes		1	0	1	0	0	No		0	0	0	0	0	0		0	0	1	0	1	0	0	0	0	0	0	0	0		0	1	0	0	1	0	0	0	0	1	0		0	0	0	1	0	0
Yes		0	0	0	0	0	No		0	0	0	0	0	0		0	0	0	0	0	0	0	0	0	0	0	0	0		0	0	0	0	0	0	0	0	0	0	0		0	0	0	0	0	0
Yes		0	0	0	0	0	No		1	0	0	0	0	0		0	0	0	0	0	0	0	0	0	1	0	0	0		0	0	0	1	0	0	0	0	0	0	0		0	1	0	0	0	0
Yes		0	0	0	0	0	No		0	0	0	0	0	0		0	0	0	0	0	0	0	0	0	0	0	0	0		0	0	0	0	0	0	0	0	0	0	0		0	0	0	0	0	0
Yes		1	0	0	1	0	No		0	0	0	0	0	0		1	0	0	0	0	0	0	1	0	1	1	0	1		0	0	0	1	0	0	0	1	0	0	0		1	0	0	1	0	0
Yes		0	1	0	0	0	No		0	0	0	0	0	0		1	0	0	1	1	1	0	1	0	0	0	1	0		1	1	1	1	0	1	1	1	1	0	1		0	0	0	0	0	0
Yes		0	1	0	0	0	No		0	0	0	0	0	0		1	0	0	0	0	0	0	1	0	0	0	0	0		0	0	0	0	0	0	0	0	0	1	0		0	0	0	1	0	0
Yes		1	1	0	0	0	Yes		0	1	0	0	0	0		1	1	0	1	1	1	1	1	0	0	0	1	0		1	1	1	1	1	1	1	1	1	1	1		1	0	0	0	0	0
Yes		0	1	1	1	0	No		1	1	1	0	0	0		0	0	0	1	0	0	1	1	0	1	1	1	0		1	0	1	1	0	1	0	0	0	0	0		1	0	0	1	1	0
Yes		0	1	0	0	0	No		0	0	0	0	0	0		1	0	0	1	1	0	1	1	0	0	0	0	0		0	0	0	0	0	1	1	1	1	0	0		0	0	1	0	0	0
Yes		0	1	0	0	0	No		0	0	0	0	0	0		1	0	0	0	0	0	1	1	0	0	0	0	0		0	1	0	0	0	1	1	0	0	0	0		0	0	0	0	0	0
Yes		0	1	0	0	0	No		0	1	0	0	0	0		1	0	0	0	0	0	0	0	0	0	0	0	0		0	0	0	1	0	0	0	0	0	0	0		0	0	0	0	0	0
Yes		0	0	0	0	0	No		0	0	0	0	0	0		0	0	0	0	0	0	0	0	0	0	0	0	0		0	0	0	0	0	0	0	0	0	0	0		0	0	0	0	0	0
Yes		0	1	0	0	0	No		0	1	1	0	0	0		1	0	0	0	0	0	0	1	0	0	0	0	0		0	0	0	1	0	1	1	1	0	0	0		0	0	0	0	0	0
Yes		0	1	0	0	0	No		0	1	0	0	0	0		1	0	0	0	0	0	0	1	0	0	0	0	0		1	1	1	1	1	1	1	0	0	0	0		0	0	0	0	0	1
Yes		1	0	0	0	0	No		0	0	0	0	0	0		0	0	0	0	0	0	0	0	0	0	0	0	0		0	0	0	0	0	0	0	0	0	0	0		0	0	0	0	0	0
Yes		0	0	0	0	0	No		0	0	0	0	0	0		1	0	0	1	1	1	0	1	0	0	0	0	0		0	0	1	1	0	1	1	1	0	0	0		0	0	0	0	0	0
Yes		1	1	0	0	0	No		0	0	0	0	0	0		1	0	0	1	1	1	0	0	0	0	0	0	0		1	0	1	1	0	1	1	0	1	1	1		0	0	1	0	0	0
Yes		1	1	1	1	0	No		1	0	0	0	0	0		1	0	1	0	0	0	0	0	1	1	0	0	0		0	1	1	0	1	0	0	0	0	0	0		0	1	0	1	0	1
Yes		1	1	0	0	0	No		0	0	0	0	0	0		1	0	0	1	1	1	1	1	0	0	0	1	0		0	0	0	0	0	1	1	0	0	0	0		1	0	0	0	0	0
Yes		1	1	1	0	0	No		0	0	0	0	0	0		0	0	0	1	0	0	0	0	0	0	0	0	0		1	0	0	0	0	0	0	0	0	0	0		1	0	0	0	0	0
Yes		1	1	1	1	0	No		1	1	1	1	0	0		1	0	0	0	0	0	0	0	0	0	0	0	0		1	0	0	0	0	0	0	0	0	0	0		1	0	0	0	0	1
Yes		0	0	1	0	0	No		1	1	1	1	1	1		1	1	0	0	0	0	0	1	0	0	0	0	0		1	1	0	0	0	0	0	0	0	0	0		0	1	1	0	0	0
Yes		1	1	0	0	0	No		1	1	0	0	0	0		1	0	0	0	0	0	0	0	1	1	1	0	0		1	0	1	1	0	0	0	1	0	0	0		0	0	0	1	0	0
Yes		0	0	0	0	0	Yes		0	0	0	0	0	0		0	0	0	0	0	0	0	0	0	0	0	0	0		0	0	0	0	0	0	0	0	0	0	0		0	0	0	0	0	0
Yes		1	1	0	0	0	No		0	0	0	0	0	0		1	0	0	0	0	0	0	1	0	0	0	0	0		1	0	0	1	0	0	0	0	0	0	0		0	0	0	1	0	0
Yes		1	0	0	0	0	No		0	0	0	0	0	0		1	0	0	1	1	1	0	1	0	0	0	0	0		0	0	0	1	0	1	1	0	0	0	0		0	0	0	0	0	0
Yes		1	1	0	0	0	No		0	0	0	0	0	0		0	0	0	0	0	0	0	0	0	0	0	0	0		0	0	0	0	0	0	0	0	0	0	0		0	0	0	0	0	0
Yes		1	0	0	0	0	No		0	0	0	0	0	0		0	0	0	0	0	0	0	0	0	0	0	0	0		0	0	0	0	0	0	0	0	0	0	0		0	0	0	0	0	0
Yes		0	0	1	0	0	No		0	0	0	0	0	0		1	0	0	0	0	0	1	1	0	0	0	0	0		0	0	0	0	0	0	0	0	0	0	0		0	0	0	0	0	0
Yes		0	1	1	0	0	No		0	1	0	1	1	0		0	1	0	0	0	0	1	0	0	1	0	1	0		0	0	0	1	0	0	0	1	0	0	0		1	0	0	1	1	0
Yes		0	0	0	0	0	No		0	0	0	0	0	0		0	0	0	0	0	0	0	0	0	0	0	0	0		0	0	0	0	0	0	0	0	0	0	0		0	0	0	0	0	0
Yes		0	0	0	0	0	No		0	0	0	0	0	0		0	0	0	0	0	0	0	0	0	0	0	0	0		0	0	0	0	0	0	0	0	0	0	0		0	0	0	0	0	0
Yes		0	0	0	0	0	No		0	0	0	0	0	0		0	0	0	0	0	0	0	0	0	0	0	0	0		0	0	0	0	0	0	0	0	0	0	0		0	0	0	0	0	0
Yes		1	1	1	0	0	No		0	0	0	0	0	0		1	1	0	0	1	0	0	0	0	0	0	0	0		1	1	1	1	0	1	1	1	0	0	1		0	0	0	0	0	0
Yes		1	0	1	1	0	No		0	0	0	0	0	0		0	0	0	0	0	0	0	0	0	0	0	0	0		0	0	0	0	0	0	0	0	0	0	0		0	0	0	0	0	0
Yes		1	1	1	1	0	Yes		1	1	1	1	1	1		1	1	1	1	1	1	1	1	1	1	1	1	1		1	1	1	1	1	1	1	1	1	1	1		1	1	1	1	1	1
Yes		1	0	0	0	0	No		1	0	0	0	0	0		1	0	0	0	0	0	0	1	0	0	0	0	0		1	1	1	1	1	1	1	1	0	0	0		0	0	0	1	0	0
Yes		1	0	1	1	0	Yes		0	1	1	0	0	0		0	0	1	1	0	0	0	0	0	0	0	0	1		0	1	0	1	0	0	0	1	0	0	1		1	0	1	1	0	0
Yes		0	0	0	0	0	No		0	0	0	0	0	0		0	0	0	0	0	0	0	0	0	0	0	0	0		0	0	0	0	0	0	0	0	0	0	0		0	0	0	0	0	0
Yes		0	1	1	0	0	No		0	0	0	0	1	0		0	0	0	0	1	0	0	0	0	0	0	0	0		1	0	0	0	0	0	0	0	0	0	0		0	0	0	0	1	0
Yes		0	1	1	0	0	No		0	1	0	1	0	0		1	0	0	0	0	0	1	1	0	0	0	0	0		0	0	1	0	1	1	0	1	0	0	0		1	1	0	0	1	0
Yes		0	1	1	1	0	No		1	1	1	1	1	1		1	1	1	1	1	1	1	1	1	1	1	0	0		1	1	1	1	1	1	1	1	1	1	1		1	1	1	1	1	1
Yes		1	0	0	0	0	No		0	0	0	0	0	0		1	0	0	0	0	1	0	1	0	0	0	0	0		1	0	0	1	0	1	0	0	0	0	0		0	0	0	1	0	0
Yes		1	0	1	1	0	No		1	1	0	1	0	0		0	0	0	0	0	1	0	1	0	0	0	0	0		0	0	0	0	0	0	1	0	1	0	0		1	0	0	1	0	0
Yes		1	1	0	0	0	Yes		1	1	0	1	1	1		1	1	1	1	1	1	1	1	1	1	1	1	1		1	1	1	1	1	0	1	1	1	1	1		0	0	0	0	1	1
Yes		1	1	0	0	0	No		0	0	0	0	0	0		1	0	0	0	1	1	1	0	0	0	0	0	0		1	1	1	1	0	0	1	0	0	0	1		0	0	0	0	0	0
Yes		1	1	1	0	0	No		1	0	0	1	0	0		1	0	0	1	1	0	0	1	0	0	0	0	0		0	0	1	0	1	0	0	0	0	0	0		0	0	0	1	0	0
Yes		1	0	1	0	0	No		0	0	0	0	0	0		0	0	0	0	0	0	0	0	0	0	0	0	0		0	1	1	1	1	1	1	1	1	0	0		0	0	0	0	0	0
Yes		1	0	0	1	0	Yes		0	1	1	0	0	0		0	0	1	0	0	1	1	1	0	1	0	0	0		0	1	0	0	1	0	0	0	1	0	0		0	1	0	1	1	0
Yes		1	1	1	1	0	No		1	1	0	1	0	1		1	0	0	0	0	0	0	0	0	0	0	0	0		0	0	0	0	0	0	0	0	0	0	1		0	0	0	0	1	0
Yes		1	1	1	0	0	Yes		0	0	0	0	0	0		1	0	0	1	1	0	1	1	0	0	0	1	0		1	1	1	1	1	1	1	1	1	1	1		0	1	1	0	1	0
Yes		0	0	0	0	0	No		0	0	0	0	0	0		0	0	0	0	0	0	0	0	0	0	1	0	1		0	0	0	0	0	0	0	1	1	0	0		0	0	0	0	1	0
Yes		0	1	1	1	0	No		0	0	1	0	1	0		1	0	0	0	1	0	0	1	0	0	0	0	0		1	0	0	0	1	0	1	0	0	0	0		0	1	0	1	1	1
Yes		1	1	0	0	0	Yes		1	1	0	0	0	0		1	0	0	1	1	1	1	1	0	0	0	1	0		1	1	0	1	1	1	1	1	1	0	1		0	0	1	1	0	0
Yes		0	0	0	0	0	No		0	0	0	0	0	0		0	0	0	0	0	0	0	0	0	0	0	0	0		0	0	0	0	0	0	0	0	0	0	0		0	0	0	0	0	0
Yes		1	0	0	0	0	No		1	0	0	0	0	0		1	1	1	1	1	1	1	1	0	0	0	0	0		0	0	1	1	0	1	1	1	0	0	0		0	0	0	0	0	0
Yes		1	1	1	1	0	No		0	0	0	1	0	0		1	0	0	0	0	1	0	0	0	0	0	0	0		0	0	0	1	0	0	0	0	0	1	0		0	1	1	0	0	0
Yes		0	0	0	0	0	No		1	1	1	1	1	1		1	1	0	1	1	1	1	0	0	0	0	0	0		0	0	0	0	1	0	1	1	0	0	0		0	0	0	0	0	1
Yes		1	0	0	1	0	Yes		0	0	0	0	0	0		0	0	0	0	0	0	0	0	0	0	0	0	0		0	0	0	0	0	0	0	0	0	0	0		0	0	0	0	0	0
Yes		0	1	0	1	0	Yes		1	1	1	0	0	1		1	0	0	0	1	0	1	0	1	0	1	0	1		1	1	0	0	1	1	1	1	0	1	1		1	1	1	1	0	1
Yes		0	0	0	0	0	No		0	0	0	0	0	0		0	0	0	0	0	0	0	0	0	0	0	0	0		0	0	0	0	0	0	0	0	0	0	0		0	0	0	0	0	0
Yes		0	0	1	1	0	No		0	0	1	0	1	0		0	0	0	0	0	0	0	0	0	1	1	0	0		0	0	0	0	0	0	0	1	1	0	0		0	1	1	0	0	0
Yes		0	0	1	0	0	No		0	1	0	0	0	0		1	0	0	0	0	0	0	0	0	0	0	0	0		1	0	0	0	0	0	0	0	0	0	0		1	0	0	0	0	0
Yes		0	0	0	0	0	No		0	0	0	0	0	0		0	0	0	0	0	0	0	0	0	0	0	0	0		0	0	0	0	0	0	0	0	0	0	0		0	0	0	0	0	0
Yes		0	0	0	0	0	Yes		1	1	1	1	1	1		1	1	1	1	1	1	1	1	1	1	1	1	1		1	1	1	1	1	1	1	1	1	1	1		1	1	1	1	1	1
Yes		0	1	1	0	0	No		1	1	1	1	0	0		1	1	1	1	0	0	0	0	0	0	0	0	0		1	1	1	0	0	0	0	0	0	0	0		1	1	0	0	0	0
Yes		0	0	0	0	0	No		0	0	0	0	0	0		0	0	0	0	0	0	0	0	0	0	0	0	0		0	0	0	0	0	0	0	0	0	0	0		0	0	0	0	0	0
Yes		0	1	0	1	0	No		0	1	0	0	1	0		1	0	0	1	0	0	1	0	0	0	1	0	1		0	1	0	0	0	1	0	0	1	0	0		1	0	1	0	1	0
Yes		1	1	0	0	0	No		0	0	0	0	0	0		1	0	0	1	1	1	0	0	0	0	0	1	0		1	1	0	1	0	1	1	1	1	0	0		1	0	0	1	0	0
Yes		0	0	0	0	0	No		1	1	1	0	1	0		0	0	0	0	1	0	0	1	0	1	0	0	1		1	0	1	0	1	1	0	1	1	0	0		1	1	1	1	1	1
Yes		1	1	1	0	0	Yes		0	1	1	0	0	0		1	0	0	1	1	1	0	0	0	0	0	0	0		1	1	1	1	1	1	1	1	1	1	1		1	0	0	0	0	0
Yes		0	1	0	0	0	No		0	0	0	0	0	0		1	0	0	1	1	1	0	0	0	0	0	1	0		1	1	1	1	0	1	1	1	1	1	1		1	0	0	0	0	0
Yes		1	1	0	0	0	Yes		0	1	0	0	0	0		1	0	0	1	1	1	0	0	0	0	0	0	0		1	1	1	1	0	1	1	1	1	1	1		1	0	0	0	0	1
Yes		0	1	0	0	0	Yes		0	1	0	0	0	0		1	0	0	1	1	1	0	1	0	0	0	1	0		1	1	1	1	0	1	1	1	1	0	1		1	0	0	0	0	0
Yes		1	1	0	1	0	No		1	1	0	0	1	1		0	1	0	1	1	0	0	1	0	1	0	0	1		0	1	0	0	1	1	1	1	1	1	1		1	1	1	1	1	1
Yes		0	1	0	0	0	Yes		0	1	1	0	0	0		1	0	0	1	1	1	0	0	0	0	0	0	0		1	1	0	1	0	1	1	1	1	1	1		1	0	0	0	0	1
Yes		1	0	1	0	0	Yes		1	1	0	0	0	0		1	0	0	0	0	1	1	0	0	0	0	0	0		1	1	0	0	0	1	1	0	0	0	0		0	0	1	1	1	1
Yes		0	1	0	0	0	No		1	1	1	1	1	1		1	1	1	0	1	1	0	1	1	0	1	1	0		1	1	1	0	1	1	1	0	1	1	1		1	1	1	1	1	1
Yes		1	1	0	0	0	Yes		1	1	1	1	1	1		1	1	1	1	1	1	1	1	1	1	1	1	1		1	1	1	1	1	1	1	1	1	1	1		1	1	1	1	1	1
Yes		1	1	1	1	0	Yes		1	1	1	1	1	1		1	1	1	1	1	1	1	1	1	1	1	1	1		1	1	1	1	1	1	1	1	1	1	1		1	1	1	1	1	1
Yes		0	0	0	0	0	No		0	0	0	0	0	0		0	0	0	0	0	0	0	0	0	0	0	0	0		0	0	0	0	0	0	0	0	0	0	0		0	0	0	0	0	0
Yes		0	0	0	0	0	No		0	0	0	0	0	0		0	0	0	0	0	0	0	0	0	0	0	0	0		0	0	0	0	0	0	0	0	0	0	0		0	0	0	0	0	0
Yes		0	1	0	0	0	No		0	0	0	0	0	0		1	0	0	1	1	1	1	1	0	0	0	1	0		0	0	0	1	0	1	1	1	1	1	1		1	0	0	0	0	0
Yes		0	0	0	0	0	No		0	0	0	0	0	0		0	0	0	0	0	0	0	0	0	0	0	0	0		0	0	0	0	0	0	0	0	0	0	0		0	0	0	0	0	0
Yes		0	0	0	0	0	No		0	0	1	0	1	0		0	0	0	0	0	0	0	1	1	0	0	0	1		0	0	0	0	0	1	0	1	0	1	0		1	1	1	0	0	0
Yes		1	0	0	0	0	No		0	0	0	0	0	0		1	0	0	0	0	0	0	1	0	0	0	0	0		1	1	0	0	0	0	0	0	0	0	0		0	0	0	0	0	0
Yes		1	0	0	0	0	No		0	0	0	0	1	0		0	0	0	0	0	0	0	0	0	0	0	0	0		0	0	0	1	0	0	1	0	0	0	0		0	0	1	1	0	0
Yes		0	1	1	0	0	Yes		0	1	0	0	0	0		1	0	0	1	1	1	0	1	0	0	0	1	0		1	1	1	1	1	1	1	1	1	1	1		1	0	0	0	0	1
Yes		0	0	0	0	0	No		0	0	0	0	0	0		0	0	0	0	0	0	0	0	0	0	0	0	0		0	0	0	0	0	0	0	0	0	0	0		0	0	0	0	0	0
Yes		1	1	0	0	0	Yes		1	1	1	1	1	1		1	1	1	1	1	1	1	1	1	1	1	1	1		1	1	1	1	1	1	1	1	1	1	1		1	1	1	1	1	1
Yes		1	1	0	1	0	No		1	1	1	1	1	1		1	1	1	1	1	1	1	1	1	1	1	1	1		1	1	1	1	1	1	1	1	1	1	1		1	1	1	1	1	1
Yes		1	1	0	0	0	No		0	0	0	0	0	0		0	0	0	0	0	0	0	0	0	0	0	0	0		0	0	0	0	0	0	0	0	0	0	0		0	0	0	0	0	0
Yes		1	1	0	0	0	Yes		0	1	0	0	0	0		1	0	0	0	0	0	0	0	0	0	0	0	0		0	0	0	0	0	1	1	1	1	0	1		0	0	0	0	0	0
Yes		0	1	0	1	0	No		1	1	0	1	0	1		1	1	1	0	1	1	0	1	0	0	1	1	1		0	0	1	0	1	1	1	0	1	1	1		1	1	1	0	1	1
Yes		1	0	1	1	0	Yes		0	1	1	0	1	0		0	0	1	0	1	0	0	0	1	1	0	0	1		1	0	0	1	0	1	0	1	0	1	1		1	1	0	1	0	1
Yes		1	1	0	0	0	Yes		0	1	0	0	0	0		1	0	0	1	1	1	0	0	0	0	0	0	0		0	0	0	1	0	1	1	1	1	1	1		1	0	0	1	0	0
Yes		1	1	0	0	0	No		0	0	0	0	0	0		1	0	0	1	1	1	0	1	0	0	0	0	0		1	0	0	1	0	1	0	1	1	0	0		0	0	0	0	0	0
Yes		0	0	0	1	0	Yes		1	0	0	0	0	0		1	0	0	0	0	0	0	0	0	0	0	0	0		0	0	0	0	0	0	1	0	0	0	0		0	0	0	0	0	1
Yes		1	1	1	1	0	No		1	1	1	1	1	0		1	1	1	1	1	1	1	1	1	1	1	1	1		1	1	1	1	1	1	1	1	1	1	1		1	1	1	1	1	1
Yes		1	1	0	1	0	Yes		1	0	0	0	0	0		0	0	0	0	0	0	0	0	1	0	0	0	0		0	1	0	0	0	0	0	0	0	0	0		0	0	0	1	0	0
Yes		1	1	1	1	0	Yes		1	1	1	1	1	1		1	1	1	1	1	1	1	1	1	1	1	1	1		1	1	1	1	1	1	1	1	1	1	1		1	1	1	1	1	1
Yes		1	0	1	0	0	Yes		0	0	1	0	0	0		0	0	1	0	0	0	0	0	0	0	0	0	0		1	0	0	0	0	0	0	0	0	0	0		1	0	0	0	0	0
Yes		1	1	0	0	0	No		0	0	0	0	0	0		1	0	0	1	0	0	0	1	1	1	0	0	0		1	0	0	0	1	0	0	0	0	0	0		1	0	1	0	1	0
Yes		0	0	1	1	0	Yes		1	1	0	1	1	1		1	1	1	1	0	1	0	1	0	0	1	0	1		1	0	0	1	0	1	1	1	0	1	1		1	0	1	0	1	0
Yes		1	1	1	1	0	No		1	1	1	1	1	1		1	0	1	0	0	0	0	0	0	0	0	0	0		0	1	0	0	0	0	0	0	0	0	0		0	0	1	0	0	0
Yes		0	0	0	0	0	No		0	0	0	0	0	0		0	0	0	0	0	0	0	0	0	0	0	0	0		0	0	0	0	0	0	0	0	0	0	0		0	0	0	0	0	0
Yes		1	1	1	1	0	No		1	0	0	0	0	0		1	0	0	0	0	0	0	0	0	0	0	0	0		1	0	0	0	0	0	0	0	0	0	1		0	0	0	0	1	0
Yes		1	1	0	0	0	No		0	0	0	0	0	0		1	0	0	1	1	1	1	1	1	1	1	1	1		1	0	1	1	0	1	0	0	1	0	0		0	0	0	0	0	0
Yes		1	0	1	0	0	No		0	0	0	0	0	1		1	0	0	0	0	0	0	0	0	0	0	0	0		0	0	0	1	0	0	0	0	0	0	0		0	0	0	0	0	1
Yes		1	1	0	0	0	No		0	0	0	0	0	0		1	0	0	0	0	1	0	1	0	0	0	0	0		0	1	0	1	0	0	0	1	1	0	1		1	0	0	0	0	0
Yes		1	0	0	0	0	No		0	0	0	0	0	0		1	0	0	0	0	0	0	1	0	0	0	0	0		0	0	0	1	0	1	1	1	1	0	1		0	0	0	0	0	0
Yes		1	1	0	1	0	No		1	1	0	0	0	0		1	0	0	1	1	1	0	1	0	0	0	0	0		0	0	0	1	0	1	1	1	1	0	0		0	0	0	1	0	0
Yes		1	1	0	0	0	No		0	0	0	0	0	0		0	0	0	1	1	1	0	0	0	0	0	0	0		1	0	1	1	0	1	1	1	1	1	1		1	0	0	0	0	0
Yes		1	0	0	0	0	Yes		1	0	0	0	0	0		1	0	0	0	0	0	0	0	0	0	0	0	0		1	1	0	1	0	0	0	1	1	0	0		0	0	0	0	0	0
Yes		1	0	1	1	0	Yes		1	0	0	1	0	0		1	0	0	0	0	0	0	0	0	0	0	0	0		0	0	0	0	0	0	0	0	0	0	0		0	1	0	0	0	0
Yes		1	0	0	0	0	No		0	0	0	0	0	0		1	0	0	1	1	1	0	1	0	0	0	1	0		0	0	1	1	0	1	1	1	1	1	1		1	0	0	0	0	0
Yes		0	0	0	0	0	No		0	0	0	0	0	0		1	0	0	0	0	0	0	1	0	0	0	0	0		1	1	0	1	1	0	0	0	0	0	0		0	0	0	0	0	0
Yes		1	0	1	0	0	No		0	0	0	0	0	1		0	0	0	0	0	0	0	0	1	0	0	0	0		0	0	0	1	0	0	0	0	0	0	0		1	0	0	0	0	0
Yes		1	0	1	0	0	Yes		0	1	0	1	0	1		1	1	0	0	1	1	0	0	0	0	0	0	0		1	1	1	0	0	0	0	1	0	0	1		0	0	0	1	0	0
Yes		1	1	0	1	0	Yes		0	1	1	0	1	1		1	0	1	1	0	0	1	1	0	0	0	1	1		1	1	1	0	0	1	1	0	1	1	0		1	1	0	1	0	0
Yes		1	0	0	0	0	No		0	0	0	0	0	0		1	0	0	1	1	0	0	0	0	0	0	0	0		0	0	0	1	0	1	1	1	1	0	0		0	0	0	0	0	0
Yes		1	0	0	0	0	No		0	0	0	0	0	0		1	0	0	0	0	0	0	1	0	0	0	0	0		0	0	0	0	0	1	1	1	0	0	0		0	0	0	0	0	0
Yes		0	1	0	0	0	No		0	0	0	0	0	0		1	0	0	0	0	1	0	1	0	0	0	0	0		1	0	0	1	0	1	1	1	1	1	1		1	0	0	0	0	0
Yes		1	0	0	0	0	Yes		1	0	0	0	0	0		1	0	0	0	0	0	0	0	0	0	0	0	0		0	0	0	0	0	1	1	1	1	0	0		0	0	0	0	0	0
Yes		1	0	0	0	0	No		0	0	0	0	0	0		1	0	0	0	0	0	0	1	0	0	0	0	0		0	0	0	0	0	0	0	0	0	1	0		0	0	0	0	0	1
Yes		1	0	1	0	0	No		0	1	0	1	0	1		0	1	0	1	1	0	0	0	0	0	0	0	0		0	1	0	0	0	1	0	1	0	1	0		1	1	0	1	0	0
Yes		0	0	0	0	0	No		0	0	0	0	0	0		1	0	0	0	0	0	0	0	0	0	0	0	0		0	0	0	1	0	0	0	0	0	0	0		0	0	0	0	0	0
Yes		1	1	1	1	0	No		0	0	0	1	0	0		1	0	0	0	0	0	0	0	0	0	0	0	0		1	0	0	0	0	0	0	0	0	0	0		1	0	0	0	0	0
Yes		1	1	1	0	0	Yes		0	0	0	0	1	0		0	0	0	0	0	0	0	0	0	0	1	0	0		0	0	0	0	0	0	0	0	0	1	0		0	0	0	1	0	0
Yes		0	0	0	0	0	No		0	0	0	0	0	1		0	0	0	0	1	0	0	0	0	0	0	0	0		0	0	0	0	1	0	1	0	0	0	1		1	0	1	0	0	1
Yes		1	0	1	0	0	Yes		1	0	1	0	1	0		1	0	1	0	1	0	0	0	0	1	0	1	0		1	0	1	0	0	0	0	0	0	1	0		1	0	1	0	1	0
Yes		1	0	0	0	0	No		0	0	0	0	0	0		0	0	0	0	0	0	0	0	0	0	0	0	0		0	0	0	0	0	0	0	0	0	0	0		0	0	0	0	0	0
Yes		1	0	0	0	0	No		0	0	0	0	0	0		0	0	0	0	0	0	0	0	0	0	0	0	0		1	1	0	0	1	0	0	1	0	1	0		0	0	0	0	0	0
Yes		0	0	0	0	0	No		0	0	0	0	0	0		0	0	0	0	0	0	0	0	0	0	0	0	0		0	0	0	0	0	0	0	0	0	0	0		0	0	0	0	0	0
Yes		0	1	1	0	0	Yes		1	0	0	1	0	0		1	0	0	0	0	1	0	0	1	0	0	0	1		1	0	1	1	0	0	0	0	1	0	0		1	0	0	0	0	1
Yes		1	1	0	0	0	No		0	0	0	0	0	0		1	0	0	1	1	1	0	1	0	0	0	0	0		0	0	0	0	0	1	1	1	1	0	0		0	0	0	0	0	0
Yes		1	0	0	0	0	Yes		0	0	1	0	0	0		0	1	0	0	0	0	0	0	0	0	0	0	0		1	0	0	0	0	0	0	0	0	0	0		1	0	0	0	0	0
Yes		1	1	1	1	0	Yes		1	1	1	1	1	1		0	0	0	1	0	0	0	0	0	0	0	0	0		0	0	1	0	0	0	0	0	0	0	0		0	0	0	0	0	1
Yes		0	0	0	0	0	No		1	1	1	1	1	1		1	1	1	1	1	1	1	1	1	1	1	1	1		1	1	1	1	1	1	1	1	1	1	1		1	1	1	1	1	1
Yes		1	1	0	1	0	Yes		0	0	1	0	0	0		0	0	1	0	0	0	0	0	0	0	0	0	0		0	1	0	0	0	0	0	0	0	0	0		0	0	0	1	0	0
Yes		1	0	1	1	0	Yes		0	1	0	0	1	0		1	0	0	0	0	0	0	0	0	0	1	0	0		1	0	0	0	1	0	0	0	0	0	0		1	0	1	0	0	1
Yes		0	1	0	0	0	No		0	0	0	0	0	1		1	0	0	0	1	0	0	1	0	0	0	0	0		0	0	0	0	0	0	0	0	0	0	0		1	0	0	0	0	0
Yes		1	0	0	1	0	No		0	1	0	1	0	0		0	0	1	0	0	0	1	1	0	0	0	0	0		1	0	0	0	1	0	0	0	0	1	0		0	0	1	0	0	1
Yes		1	1	1	0	0	No		0	0	0	0	0	0		1	0	0	0	0	0	0	1	0	0	0	0	0		0	0	0	0	0	0	0	1	1	1	0		0	0	0	1	0	0
Yes		1	0	0	0	0	No		0	0	0	0	0	0		0	0	0	0	0	0	0	0	0	0	0	0	0		0	0	0	0	0	0	0	0	0	0	0		0	0	0	0	0	0
Yes		0	0	1	0	0	No		1	1	1	0	0	0		1	1	1	1	0	0	1	1	0	1	0	1	0		1	1	0	1	0	0	1	0	0	0	0		0	1	0	1	1	0
Yes		1	1	1	0	0	No		0	0	0	0	0	0		1	0	0	1	0	0	1	1	0	0	0	0	0		1	1	1	1	0	0	0	0	0	0	0		1	0	0	0	1	0
Yes		0	0	0	0	0	Yes		0	0	0	1	0	0		0	0	0	0	0	0	1	0	0	0	0	0	0		1	1	1	0	0	0	0	0	0	0	0		0	0	1	0	0	0
Yes		0	1	1	1	0	No		0	0	0	0	0	0		0	1	0	0	1	0	0	1	0	0	1	0	0		1	0	1	1	1	0	1	1	0	1	0		0	1	0	0	1	0
Yes		1	1	0	0	0	Yes		1	0	1	0	1	1		0	0	0	0	0	0	1	1	0	1	1	0	0		1	0	1	0	0	0	0	0	1	1	1		0	1	0	1	0	0
Yes		1	0	1	0	0	No		0	1	0	0	0	0		0	0	1	0	0	0	0	0	0	0	0	0	0		0	1	0	0	0	0	0	0	0	0	0		0	0	0	1	0	0
Yes		1	0	0	1	0	No		0	0	0	0	0	0		0	0	0	0	0	0	0	0	0	0	0	0	0		0	0	0	0	0	0	0	0	0	0	0		0	0	0	0	0	0
Yes		0	0	1	0	0	No		1	0	0	0	1	0		0	1	0	0	0	1	0	0	0	0	0	1	0		1	0	0	0	0	0	0	1	0	0	0		0	0	0	1	0	0
Yes		1	0	1	0	0	Yes		1	0	1	0	1	0		1	1	0	1	0	0	0	1	0	0	0	0	1		0	1	1	0	0	0	0	0	1	1	1		1	0	0	1	0	1
Yes		1	1	1	1	0	Yes		1	0	0	0	0	0		0	0	0	0	0	0	1	0	0	0	0	0	0		0	0	0	0	0	0	0	0	0	1	0		0	0	0	0	0	1
Yes		0	1	1	1	0	Yes		1	0	0	0	0	0		0	0	0	0	0	0	0	1	0	0	0	0	0		0	0	1	0	0	0	0	0	0	0	0		0	1	0	0	0	0
Yes		1	1	0	1	0	Yes		0	0	0	0	0	1		1	0	0	0	0	0	0	0	0	0	0	1	0		1	0	1	1	1	1	0	0	0	0	0		1	0	0	1	0	1
Yes		0	1	0	0	0	No		0	0	0	0	0	0		1	0	0	1	1	1	0	1	0	0	0	0	0		0	0	1	1	0	1	1	1	1	0	1		1	0	0	0	0	0
Yes		0	1	1	0	0	No		0	0	0	0	0	0		0	0	0	1	0	0	0	1	0	1	0	0	0		1	0	1	0	0	0	1	0	0	0	0		0	1	0	0	0	1
Yes		1	1	1	1	0	Yes		1	1	1	1	1	1		1	1	1	1	1	1	1	1	1	1	1	1	1		1	1	0	1	0	1	0	1	1	1	0		1	1	1	1	1	1
Yes		1	1	0	1	0	No		1	0	0	0	1	1		0	1	0	0	0	0	0	1	1	0	0	0	1		0	0	0	1	0	0	0	1	1	1	0		0	1	1	1	0	0
Yes		1	1	1	0	0	Yes		1	0	0	0	0	0		1	0	0	0	0	0	0	0	0	0	0	0	0		1	0	0	0	0	0	0	0	0	0	0		1	0	0	0	0	0
Yes		1	1	0	1	0	No		0	0	0	0	0	0		0	0	0	0	0	0	0	0	0	0	0	0	0		0	0	0	0	0	0	0	0	0	0	1		0	0	1	0	0	0
Yes		0	0	0	0	0	Yes		1	1	1	1	1	1		1	1	0	1	1	1	1	1	1	1	1	1	1		1	1	1	1	1	1	1	1	1	1	1		1	1	1	1	1	1
Yes		1	1	1	1	0	Yes		1	1	1	1	1	1		1	1	1	1	1	1	1	1	1	1	1	1	1		1	1	1	1	1	1	1	1	1	1	1		1	1	1	1	1	1
Yes		1	1	1	1	0	Yes		1	1	1	1	1	1		1	1	1	1	1	1	1	1	1	1	1	1	1		1	1	1	1	1	1	1	1	1	1	1		1	1	0	0	0	0
Yes		1	1	1	1	0	Yes		1	1	1	1	1	1		1	1	1	1	1	1	1	1	1	1	1	1	1		1	1	1	1	1	1	1	1	1	1	1		1	1	1	1	1	1
Yes		1	1	0	0	0	No		1	1	0	0	0	1		1	0	0	1	0	0	1	1	0	0	0	0	0		1	1	0	1	0	0	0	0	0	0	0		0	0	0	0	0	1
Yes		1	1	0	0	0	Yes		0	1	0	0	0	0		1	0	0	0	1	0	0	0	0	0	0	0	0		0	0	0	0	0	0	0	0	0	1	0		1	0	0	0	0	0
Yes		1	1	0	0	0	Yes		0	1	0	0	0	0		1	0	0	1	1	1	0	0	0	0	0	1	0		0	0	1	1	0	1	1	1	1	0	1		1	0	0	0	0	0
Yes		1	1	0	0	0	Yes		0	0	0	1	0	0		0	0	0	1	0	0	1	0	1	0	1	0	0		1	1	0	0	1	0	0	1	0	1	0		1	0	0	1	0	0
Yes		0	0	0	0	0	No		0	0	0	0	0	0		0	0	0	0	0	0	0	0	0	0	0	0	0		0	0	0	0	0	0	0	0	0	0	0		0	0	0	0	0	0
Yes		1	1	1	1	0	No		0	0	0	0	0	1		1	0	0	0	0	0	0	0	0	0	0	0	0		0	0	0	0	0	0	0	0	0	0	1		1	0	0	0	1	1
Yes		1	0	0	1	0	No		1	0	0	0	0	0		0	0	1	0	0	0	0	0	0	0	0	0	0		1	0	0	0	0	1	0	0	0	0	0		0	1	0	0	0	0
Yes		1	0	1	1	0	Yes		1	1	1	1	0	1		1	0	1	1	0	1	1	0	1	1	1	0	1		1	1	0	0	0	1	0	0	1	0	1		1	0	1	0	1	1
Yes		1	0	1	1	0	Yes		1	1	0	1	1	0		1	1	1	0	0	1	1	1	0	0	0	1	1		1	0	0	0	1	1	1	0	1	0	0		1	1	1	0	0	0
Yes		0	0	1	0	0	Yes		1	1	1	1	1	1		1	1	1	1	1	1	1	1	1	1	1	1	1		1	1	1	1	1	1	1	1	1	1	1		1	1	1	1	1	1
Yes		0	0	0	1	0	Yes		0	0	0	0	0	0		0	0	0	0	0	0	0	0	0	0	0	0	0		0	0	0	0	0	0	0	0	0	0	0		0	0	0	0	0	0
Yes		1	0	1	1	0	No		0	0	0	0	0	0		1	0	1	0	1	0	0	1	0	0	0	1	0		1	1	1	0	0	1	1	0	0	0	0		1	0	0	0	1	0
Yes		0	0	1	0	0	No		0	0	1	0	0	0		1	0	0	0	0	1	0	1	0	0	0	0	0		0	0	0	0	0	0	0	0	0	0	0		0	0	0	0	0	0
Yes		0	1	1	1	0	No		0	0	0	0	0	1		0	1	0	0	0	0	0	0	0	0	0	0	1		1	1	0	0	0	0	0	0	0	0	0		1	1	0	0	0	1
Yes		1	0	1	0	0	No		0	0	0	0	0	0		0	0	0	0	0	0	0	0	0	0	0	0	0		0	0	0	0	0	0	0	0	0	0	0		0	0	0	0	0	0
Yes		0	1	0	0	0	No		0	1	0	0	0	0		1	0	0	0	1	1	0	1	0	0	0	0	0		0	0	0	0	0	0	0	1	0	0	0		0	0	0	0	0	0
Yes		1	1	0	0	0	No		0	0	0	0	0	0		1	0	0	1	1	1	0	1	0	0	0	0	0		0	0	0	1	0	1	1	1	0	0	1		1	0	0	0	0	0
Yes		1	1	0	0	0	No		0	0	0	0	0	0		1	0	0	0	0	0	0	1	0	0	0	1	0		1	0	0	1	0	1	1	1	0	1	0		0	0	0	0	0	0
Yes		1	1	0	0	0	No		0	0	0	0	0	0		1	0	0	1	1	0	0	0	0	0	0	0	0		0	0	0	0	0	1	1	1	1	0	0		0	0	0	0	0	0
Yes		0	1	0	0	0	Yes		1	0	0	0	0	0		1	1	1	1	0	0	0	0	0	1	0	0	0		1	0	1	0	0	0	0	0	0	1	0		1	1	1	1	0	0
Yes		1	1	1	0	0	No		0	0	0	0	0	0		1	0	0	1	1	0	0	1	0	0	0	1	0		1	1	1	1	0	1	1	1	1	0	0		0	0	0	0	0	0
Yes		0	1	0	1	0	No		1	0	0	0	0	0		0	0	0	0	0	1	0	0	0	1	0	0	0		0	0	0	0	0	0	0	0	0	0	0		0	0	0	0	0	0
Yes		0	1	0	0	0	No		0	0	0	0	0	0		1	0	0	0	0	0	0	0	0	0	0	0	0		0	0	0	0	0	0	0	0	0	0	0		0	0	0	0	0	0
Yes		1	1	0	0	0	No		0	0	0	0	0	0		0	0	0	0	0	0	0	0	0	0	0	0	0		0	0	0	0	0	0	0	0	0	0	0		0	0	0	0	0	0
Yes		1	1	0	0	0	Yes		0	0	0	0	0	0		0	0	0	0	0	0	0	0	0	0	0	0	0		0	0	0	0	0	0	1	1	1	0	1		0	0	0	0	0	0
Yes		1	1	1	1	0	No		0	0	0	0	0	0		0	0	0	0	0	0	0	0	0	0	0	0	0		0	0	0	0	0	0	0	0	0	0	0		0	0	0	0	0	0
Yes		1	1	0	0	0	Yes		0	1	0	0	0	0		1	0	0	1	1	1	0	1	0	0	0	1	0		1	1	1	1	0	1	1	1	1	1	1		1	0	0	0	0	0
Yes		1	1	1	1	0	No		1	0	0	0	0	0		0	1	0	0	0	0	0	0	0	0	0	0	0		1	0	0	0	0	0	0	0	0	0	0		1	0	0	0	0	0
Yes		0	0	0	0	0	No		0	0	0	0	0	0		0	0	0	0	0	0	0	0	0	0	0	0	0		0	0	0	0	0	0	0	0	0	0	0		0	0	0	0	0	0
Yes		1	1	1	1	0	Yes		1	1	1	1	0	0		0	0	0	1	0	0	0	1	0	1	0	0	0		0	1	0	1	1	0	0	1	0	0	0		0	0	0	0	1	1
Yes		1	1	0	1	0	Yes		0	1	0	0	0	0		1	0	0	1	1	1	0	0	0	0	0	0	0		0	0	1	1	0	1	1	1	1	0	1		0	0	0	0	0	0
Yes		1	1	1	1	0	Yes		1	0	0	0	0	0		1	0	0	0	0	0	0	0	0	0	0	0	0		1	0	0	0	0	0	0	0	0	0	0		1	0	0	0	0	0
Yes		0	1	0	1	0	Yes		0	0	1	0	0	1		0	1	0	1	0	0	0	0	0	0	0	0	0		1	0	1	0	0	0	0	0	0	1	1		1	0	0	0	0	1
Yes		1	0	0	0	0	No		1	1	1	1	1	1		1	1	1	1	1	1	1	1	1	1	1	1	1		1	1	1	1	1	1	1	1	1	1	1		1	1	1	1	1	1
Yes		1	1	1	0	0	No		0	0	0	0	0	0		0	0	0	0	0	0	0	0	0	0	0	0	0		0	0	0	0	0	0	0	1	0	0	0		0	0	0	0	0	0
Yes		1	1	1	1	0	Yes		1	1	1	1	1	1		1	1	1	1	1	1	1	0	0	0	0	0	0		0	1	0	1	0	0	0	0	0	0	1		1	1	1	0	0	0
Yes		1	0	0	0	0	No		0	0	0	0	0	0		1	0	0	0	0	0	0	0	0	0	0	0	0		0	0	0	0	0	0	0	0	0	0	0		0	0	0	0	0	0
Yes		0	0	0	0	0	No		0	0	0	0	0	0		0	0	0	0	0	0	0	0	0	0	0	0	0		1	0	0	0	0	0	0	0	0	0	0		0	0	0	0	0	0
Yes		1	1	0	0	0	Yes		0	1	0	0	1	0		0	0	0	0	0	0	0	0	0	0	1	0	0		0	0	0	0	0	0	0	0	0	1	0		0	0	1	0	0	0
Yes		1	0	0	0	0	Yes		0	1	0	0	0	1		0	0	0	1	0	0	1	0	0	0	0	0	0		1	0	0	0	0	1	0	0	0	0	0		0	1	0	0	0	1
Yes		1	1	1	0	0	Yes		1	0	0	0	1	0		1	0	0	1	0	0	0	0	0	0	1	0	0		1	0	0	0	0	1	0	0	0	0	0		0	1	0	0	0	0
Yes		0	0	0	0	0	No		0	0	0	0	0	0		0	0	0	0	0	0	0	0	0	0	0	0	0		0	0	0	0	0	0	0	0	0	0	0		0	0	0	0	0	0
Yes		1	1	0	1	0	No		0	1	1	1	0	1		0	1	0	1	1	0	1	1	0	1	1	0	1		1	1	0	0	1	0	0	1	1	0	1		1	0	1	1	0	1
Yes		1	0	1	1	0	No		0	1	0	1	0	0		0	1	0	0	0	0	0	1	0	0	0	0	0		0	0	0	0	0	0	0	1	0	0	0		0	1	0	0	0	0
Yes		1	1	1	1	0	No		1	1	0	0	0	0		1	0	0	0	0	0	0	1	0	0	0	0	0		0	0	0	0	0	0	0	0	0	0	0		0	0	0	0	0	0
Yes		1	0	0	0	0	No		0	0	0	0	0	0		1	0	0	0	0	0	0	0	0	0	0	0	0		0	0	0	0	0	0	0	1	0	0	0		0	0	0	0	0	0
Yes		1	0	1	0	0	Yes		1	0	0	1	0	0		1	0	0	0	1	0	0	0	0	0	1	0	0		1	0	0	0	0	0	0	0	1	0	0		0	1	0	0	0	0
Yes		1	0	0	0	0	No		0	0	0	0	0	0		1	0	0	1	0	1	1	1	0	0	0	1	0		1	1	1	1	0	1	0	1	1	0	0		0	0	0	0	0	0
Yes		1	0	0	0	0	No		0	0	0	0	0	0		0	0	0	0	0	0	0	0	0	0	0	0	0		0	0	0	0	0	0	0	0	0	0	0		0	0	0	0	0	0
Yes		1	0	0	0	0	No		0	0	0	0	0	0		1	0	0	0	0	0	0	1	0	0	0	0	0		0	0	0	0	0	0	0	0	0	0	0		0	0	0	0	0	0
Yes		0	1	1	0	0	No		0	0	0	0	0	0		0	0	0	0	1	0	0	0	0	0	0	0	0		0	0	0	0	0	0	0	0	0	0	0		0	0	0	0	0	0
Yes		0	0	0	1	0	Yes		0	1	0	0	0	0		0	0	0	0	0	0	0	0	0	0	0	0	0		0	0	0	0	0	0	0	0	0	0	0		0	0	0	0	0	1
Yes		1	0	1	0	0	No		1	0	1	0	0	0		1	0	0	0	0	0	0	1	0	0	0	0	0		1	0	0	0	0	0	1	0	0	0	0		0	0	0	1	0	1
Yes		1	1	0	0	0	No		0	0	0	0	0	0		0	0	0	0	0	0	0	0	0	0	0	0	1		1	0	0	1	0	0	1	0	1	1	1		0	1	0	0	0	1
Yes		1	0	0	0	0	No		0	1	0	0	1	0		1	0	0	1	1	0	0	0	0	0	0	0	0		1	1	0	0	0	0	0	0	0	0	0		0	1	0	0	0	1
Yes		0	0	0	1	0	No		0	1	1	0	1	0		1	0	1	1	0	0	1	0	1	0	0	0	0		0	1	0	1	0	0	1	0	0	0	0		1	0	1	0	0	1
Yes		1	0	1	1	0	Yes		0	1	0	0	0	0		0	0	0	0	0	0	0	0	1	0	0	0	0		0	0	0	0	0	0	0	0	0	1	0		0	0	1	0	0	0
Yes		1	0	1	0	0	No		1	0	0	0	0	0		1	0	0	0	0	0	0	0	0	0	0	0	0		1	0	0	0	0	0	0	0	0	0	0		1	0	0	0	0	0
Yes		1	1	0	0	0	No		1	0	1	0	0	0		1	0	0	1	0	0	0	1	0	0	1	0	1		1	0	0	0	1	1	0	0	0	0	0		0	0	1	0	1	0
Yes		0	0	0	0	0	No		0	0	0	0	0	0		0	0	0	0	0	0	0	0	0	0	0	0	0		0	0	0	0	0	0	0	0	0	0	0		0	0	0	0	0	0
Yes		1	0	0	1	0	No		1	0	0	1	0	0		1	0	0	0	0	0	0	0	0	0	0	0	0		1	0	1	0	0	0	0	1	0	0	0		0	1	0	0	0	1
Yes		0	1	1	0	0	No		0	0	0	0	0	1		1	0	0	0	0	0	0	0	0	0	0	0	0		1	0	0	0	0	0	0	0	0	0	0		0	1	0	0	0	0
Yes		1	0	1	0	0	No		1	0	1	0	0	1		1	0	0	1	0	0	0	0	0	1	0	0	0		0	0	1	0	1	0	0	0	0	1	0		1	0	0	1	1	0
Yes		0	0	0	0	0	No		0	0	0	0	0	0		1	0	0	1	1	0	0	1	0	0	0	0	0		0	0	0	0	0	0	0	0	0	0	0		0	0	0	0	0	0
Yes		1	0	1	0	0	No		0	0	0	0	0	0		1	0	1	0	0	0	0	0	1	1	1	1	0		1	1	1	1	1	1	1	1	1	1	1		1	1	0	0	0	1
Yes		1	1	0	0	0	No		0	0	0	0	0	0		0	0	0	0	0	0	0	0	0	0	0	0	0		0	0	0	0	0	0	0	0	0	0	0		0	0	0	0	0	0
Yes		1	0	0	0	0	No		0	0	0	0	0	0		1	0	0	0	0	0	0	1	0	0	0	0	0		0	0	0	1	0	1	1	1	0	0	1		0	0	0	0	0	0
Yes		1	0	0	0	0	No		0	0	0	0	0	0		1	0	0	1	1	0	1	1	0	0	0	0	0		1	1	1	1	0	1	0	0	0	0	0		0	0	0	0	0	0
Yes		1	0	0	0	0	No		0	0	0	0	0	0		1	0	0	1	1	1	1	1	0	0	0	1	0		1	1	1	1	0	1	0	1	1	0	0		0	0	0	0	0	0
Yes		0	0	0	1	0	No		0	0	0	0	0	0		1	0	0	1	1	0	0	1	0	0	0	0	0		0	0	0	1	0	0	1	1	0	0	0		0	0	0	0	0	0
Yes		0	0	0	0	0	No		0	0	0	0	0	0		1	0	0	0	0	0	0	0	0	0	0	0	0		1	1	0	0	0	0	0	0	0	0	0		0	0	0	0	0	0
Yes		0	1	0	1	0	Yes		0	0	0	0	0	0		0	0	0	0	0	0	0	0	0	0	0	0	0		0	0	0	0	0	0	0	0	0	0	0		0	0	0	0	0	0
Yes		0	0	0	0	0	No		0	0	0	0	0	0		1	0	0	1	1	1	1	1	0	1	0	1	1		1	1	1	1	0	1	1	1	0	0	0		0	0	0	0	0	0
Yes		0	0	0	0	0	No		0	0	0	0	0	0		0	0	0	0	0	0	0	0	0	0	0	0	0		0	0	0	0	0	0	0	0	0	0	0		0	0	0	0	0	0
Yes		1	1	0	0	0	No		0	0	0	0	0	0		1	0	0	1	1	0	0	0	0	0	0	0	0		1	1	1	1	0	1	1	1	1	0	0		1	0	0	1	0	0
Yes		1	0	0	0	0	No		0	0	0	0	0	0		1	0	0	0	0	0	1	1	0	0	0	0	0		0	1	0	0	0	0	0	0	0	0	0		0	0	0	0	0	0
Yes		0	1	0	0	0	No		0	0	0	0	0	0		0	0	0	0	0	0	0	0	0	0	0	0	0		0	0	0	0	0	0	0	0	0	0	0		0	0	0	0	0	0
Yes		1	0	0	0	0	No		0	0	0	0	0	0		1	0	0	0	0	0	0	0	0	0	0	0	0		0	0	0	1	0	1	1	1	0	0	0		0	0	0	0	0	0
Yes		1	1	0	0	0	No		0	0	0	0	0	0		1	0	0	0	1	0	0	1	0	0	0	0	0		1	0	0	1	0	1	0	0	0	0	0		0	0	0	0	0	0
Yes		1	1	0	0	0	No		0	0	0	0	0	0		1	0	0	1	1	1	0	0	0	0	0	0	0		1	1	1	1	1	1	1	1	1	1	1		1	0	0	0	0	0
Yes		1	1	0	0	0	No		0	0	0	0	0	0		1	0	0	0	1	0	0	1	0	0	0	0	0		1	0	0	1	0	0	0	0	0	0	0		0	1	0	0	0	0
Yes		1	0	0	0	0	No		0	0	0	0	0	0		1	0	0	1	0	0	1	1	0	0	0	0	0		1	0	1	1	0	1	1	1	0	0	1		0	0	0	0	0	0
Yes		0	1	0	0	0	No		0	0	0	0	0	0		1	0	0	1	1	1	1	1	0	0	0	1	0		0	0	0	1	0	1	1	1	1	0	0		0	0	0	0	0	0
Yes		0	0	0	0	0	No		0	0	0	0	0	0		0	0	0	0	0	0	0	0	0	0	0	0	0		0	0	0	0	0	0	0	0	0	0	0		0	0	0	0	0	0
Yes		1	0	0	0	0	No		0	0	0	0	0	0		1	0	0	1	1	0	0	0	0	0	0	0	0		1	0	0	0	0	0	0	0	0	0	0		0	0	0	0	0	0
Yes		1	1	0	0	0	No		0	1	0	0	0	0		1	0	0	0	1	0	1	1	0	0	0	0	0		0	0	0	1	0	1	0	0	0	0	0		0	0	0	1	0	0
Yes		1	1	0	0	0	No		1	1	1	1	1	1		1	1	1	1	1	1	1	1	1	1	1	1	1		1	1	1	1	1	1	1	1	1	1	1		1	1	1	1	1	1
Yes		0	1	1	0	0	Yes		1	0	0	0	0	0		1	0	0	0	0	0	0	0	0	0	0	0	0		1	0	0	0	0	0	0	0	0	0	0		0	0	0	0	1	0
Yes		1	1	1	0	0	Yes		1	1	0	0	0	0		1	1	0	1	1	1	1	1	0	0	0	1	0		1	1	1	1	1	1	1	1	1	1	1		1	0	0	0	0	1
Yes		1	1	0	0	0	No		1	0	0	0	0	0		1	0	0	1	1	1	1	0	0	0	0	0	0		0	0	0	0	0	1	1	0	0	0	0		0	0	0	0	0	0
Yes		1	1	0	0	0	No		1	1	0	0	1	0		1	0	1	1	0	0	1	0	1	1	0	1	0		0	0	0	0	0	0	0	0	0	1	0		0	1	0	0	0	0
Yes		0	0	0	1	0	No		0	0	0	0	0	0		0	0	0	0	0	0	0	0	0	0	0	1	0		0	1	0	0	0	0	0	0	0	0	0		0	0	0	1	0	0
Yes		0	1	0	0	0	No		1	0	0	0	0	0		1	0	0	0	0	0	0	1	0	0	0	0	0		1	0	0	0	0	0	0	0	0	0	0		0	0	0	0	0	0
Yes		0	1	1	0	0	Yes		0	1	0	0	0	0		1	1	0	1	1	1	1	1	0	0	0	1	0		1	1	1	1	1	1	1	1	1	1	1		1	0	0	0	0	0
Yes		1	1	1	1	0	No		0	0	0	0	0	0		1	0	0	1	1	1	0	1	0	0	0	1	1		1	1	0	1	0	1	1	1	1	1	0		1	1	0	0	0	1
Yes		1	1	0	0	0	No		0	0	0	0	0	0		1	0	0	1	1	0	1	1	0	0	0	1	0		1	1	1	1	0	1	1	1	1	1	1		1	0	0	0	0	0
Yes		1	0	0	0	0	Yes		0	0	0	0	0	0		1	0	0	1	1	1	1	1	1	0	0	1	0		0	0	0	1	0	0	1	1	0	0	1		0	0	0	0	0	0
Yes		1	1	1	0	0	Yes		0	1	0	0	0	0		1	1	0	1	1	1	1	1	0	0	0	1	0		1	1	1	1	1	1	1	1	1	0	1		1	0	0	0	0	1
Yes		0	1	0	0	0	No		0	0	0	0	0	0		1	0	0	1	1	1	1	1	0	0	0	0	0		1	1	1	1	1	0	0	0	0	0	0		1	0	0	0	0	0
Yes		1	0	0	0	0	No		0	0	0	0	0	0		1	0	0	1	1	1	0	1	0	0	0	0	0		1	1	1	1	1	1	1	1	0	0	0		0	0	0	0	0	0
Yes		1	0	1	0	0	No		1	1	1	0	1	0		0	0	0	0	0	1	0	0	0	0	0	0	0		1	0	0	0	0	0	1	0	0	0	1		1	1	0	0	1	0
Yes		1	1	0	0	0	No		0	0	0	0	0	0		1	0	0	0	0	0	0	1	0	0	0	0	0		1	0	0	1	0	0	0	1	0	0	0		1	0	0	0	0	0
Yes		1	0	0	1	0	No		1	1	1	0	0	0		1	1	1	1	0	0	0	0	0	0	0	0	0		1	1	0	0	0	0	0	0	0	0	0		1	0	1	0	0	0
Yes		1	1	0	0	0	No		0	1	0	0	0	0		1	0	0	0	0	0	0	1	0	0	0	0	0		1	1	0	0	0	0	0	0	0	0	0		0	1	0	0	0	0
Yes		1	1	0	0	0	No		0	0	0	0	0	0		1	0	0	1	1	1	0	1	0	0	0	1	0		1	0	0	1	0	1	1	1	1	1	0		1	0	0	0	0	0
Yes		0	0	0	0	0	No		1	0	0	0	0	0		1	0	0	0	0	0	0	0	0	0	0	0	0		0	0	0	0	1	0	0	0	0	0	0		1	0	0	0	0	0
Yes		1	1	1	0	0	No		0	0	0	0	0	0		0	0	0	1	0	0	1	0	1	1	0	0	1		0	1	0	1	0	1	0	0	1	1	1		0	0	0	0	0	0
Yes		0	1	0	0	0	No		0	0	0	0	0	0		1	0	0	0	0	0	0	0	0	0	0	0	0		0	0	0	0	0	1	0	0	0	0	0		0	0	0	0	0	0
Yes		0	0	0	0	0	Yes		1	1	1	1	1	1		1	1	1	1	1	1	1	1	1	1	1	1	1		1	1	1	1	1	1	1	1	1	1	1		1	1	1	1	1	1
Yes		1	1	0	0	0	Yes		1	1	1	1	1	1		1	1	1	1	1	1	1	1	1	1	1	1	1		1	1	1	1	1	1	1	1	1	1	1		1	1	1	1	1	1
Yes		1	0	0	1	0	No		1	0	0	0	0	0		0	0	0	0	1	0	0	0	0	0	0	0	0		0	0	0	1	0	0	0	0	0	0	0		0	1	0	0	0	0
Yes		1	1	1	0	0	No		1	0	0	0	0	1		0	1	1	0	0	0	0	0	0	0	0	0	0		1	0	0	0	0	0	0	0	0	0	0		0	0	0	0	1	0
Yes		1	0	0	1	0	Yes		0	1	0	0	0	0		0	0	1	0	0	0	0	0	0	0	1	0	0		1	0	0	0	1	0	0	0	0	1	0		0	0	1	0	1	0
Yes		1	1	1	0	0	Yes		1	1	0	0	0	0		1	0	0	1	1	1	0	0	0	0	0	1	0		1	1	0	1	0	1	1	1	0	1	1		1	0	0	0	0	0
Yes		1	1	0	0	0	Yes		0	0	0	0	0	0		1	0	0	1	1	1	0	1	0	0	0	0	0		1	0	1	1	0	1	1	1	0	1	1		0	0	0	1	0	0
Yes		1	1	0	0	0	No		1	1	1	0	0	0		1	0	0	1	1	1	0	0	0	0	0	0	0		0	0	0	0	0	0	0	0	0	0	0		0	0	0	0	0	0
Yes		0	1	0	0	0	No		0	0	0	0	0	0		1	0	0	0	0	1	0	0	0	0	0	0	0		1	0	0	0	0	0	1	0	0	1	0		0	1	0	0	1	1
Yes		0	0	0	0	0	No		1	1	1	1	1	1		0	0	1	0	0	0	0	0	1	0	0	1	1		1	1	1	1	1	1	1	1	1	1	1		0	0	0	0	0	1
Yes		1	0	1	0	0	No		1	0	1	0	1	1		1	0	0	0	0	0	0	1	0	0	0	0	0		1	0	1	0	0	0	0	0	0	0	0		1	1	0	1	0	0
Yes		1	0	0	0	0	Yes		0	1	1	0	1	0		1	0	1	0	0	0	1	0	0	0	0	1	0		1	1	0	0	0	0	1	1	0	0	0		0	1	1	0	0	0
Yes		1	1	0	0	0	Yes		1	0	0	0	0	0		1	0	0	0	0	0	0	1	0	0	0	0	0		0	0	0	1	0	0	0	0	0	0	0		0	0	0	1	0	0
Yes		0	1	1	0	0	No		1	0	1	0	1	0		0	1	0	1	0	0	0	0	1	0	0	0	1		1	1	0	0	0	0	0	0	0	1	1		0	0	1	1	0	0
Yes		1	1	0	1	0	No		1	0	1	1	0	1		1	0	1	0	1	0	1	0	1	1	1	0	1		0	1	0	1	1	0	1	1	0	1	0		1	1	0	1	1	1
Yes		0	1	0	0	0	No		0	1	0	0	0	0		1	0	0	0	0	0	0	0	0	0	0	0	0		0	0	0	0	0	0	0	0	0	1	0		0	0	0	1	0	0
Yes		0	1	1	1	0	No		0	0	0	0	0	1		0	0	0	0	0	0	1	0	0	0	1	0	0		0	0	0	0	0	0	0	1	0	0	1		0	0	1	0	1	0
Yes		1	0	1	1	0	Yes		1	1	1	1	1	1		1	1	1	1	1	1	1	1	0	0	0	0	0		1	0	0	1	1	0	0	0	0	0	0		1	0	1	0	0	0
Yes		1	0	0	0	0	No		1	0	0	0	0	0		0	0	0	0	0	0	0	1	0	0	0	0	0		0	0	0	0	0	0	0	0	0	1	0		0	0	0	1	0	0
Yes		1	1	1	1	0	Yes		1	1	1	1	1	1		1	1	1	1	1	1	1	1	1	1	1	1	1		1	1	1	1	1	1	1	1	1	1	1		1	1	1	1	1	1
Yes		1	0	0	0	0	Yes		1	1	1	1	1	1		1	1	1	1	1	1	1	1	1	1	1	1	1		1	1	1	1	1	1	1	1	1	1	1		1	1	1	1	1	1
Yes		1	0	0	0	0	Yes		1	1	0	1	1	1		1	0	0	1	0	0	0	1	1	0	0	0	0		1	0	0	0	1	1	1	0	0	0	0		1	1	1	1	1	1
Yes		1	0	0	0	0	Yes		1	0	0	0	0	0		0	0	1	0	0	0	0	0	0	0	0	0	0		1	0	0	0	0	0	0	0	0	0	0		1	1	0	0	0	0
Yes		1	1	1	1	0	Yes		1	0	0	0	0	0		0	1	0	0	0	0	0	0	0	0	0	0	0		0	1	0	0	0	0	0	0	0	0	0		1	0	0	0	0	0
Yes		1	1	1	1	0	Yes		1	0	0	0	0	0		1	0	0	0	0	0	0	0	0	0	0	0	0		1	0	0	0	0	0	0	0	0	0	0		1	1	0	0	0	0
Yes		1	1	1	1	0	Yes		1	1	1	1	1	1		1	1	1	1	1	1	1	1	1	1	1	1	1		1	0	0	0	0	1	1	0	0	0	0		0	1	1	0	0	0
Yes		0	1	0	1	0	Yes		1	0	0	1	0	1		1	1	1	0	0	0	0	1	1	0	0	0	0		1	1	1	0	0	0	0	0	0	0	0		0	0	0	0	0	0
Yes		1	1	1	0	0	Yes		0	1	1	0	0	0		0	0	0	1	0	0	0	0	1	1	0	0	0		1	1	0	0	0	0	0	0	0	0	0		0	1	1	1	0	0
Yes		0	1	0	1	0	No		1	0	1	1	0	0		1	1	1	0	0	0	0	0	0	0	0	0	0		1	1	0	0	0	0	0	0	0	1	1		0	1	1	1	0	0
Yes		0	1	1	0	0	Yes		1	1	0	1	0	1		1	0	1	0	1	0	0	1	0	0	0	0	0		1	1	0	0	1	0	1	0	0	0	1		0	1	0	0	1	0
Yes		1	0	1	1	0	No		0	1	1	1	0	1		1	0	1	0	0	1	0	0	0	0	0	0	0		0	0	1	0	0	1	0	0	0	0	0		0	0	1	0	0	0
Yes		1	1	0	0	0	No		1	0	0	0	1	0		1	0	1	0	0	0	0	0	0	0	0	0	0		1	0	0	0	0	0	1	0	1	0	0		1	0	0	0	0	0
Yes		1	0	1	1	0	No		1	0	0	1	0	0		1	0	0	0	0	0	1	0	0	0	0	0	0		0	0	1	0	0	1	0	0	0	0	0		0	0	0	0	0	1
Yes		1	0	0	1	0	No		1	1	0	1	0	1		1	1	0	0	0	0	0	0	0	0	0	1	0		1	0	1	1	0	1	1	1	1	1	0		1	0	1	0	1	1
Yes		1	1	1	1	0	Yes		1	0	0	0	0	0		1	0	0	0	0	0	0	0	0	0	0	0	0		1	0	0	0	0	0	0	0	0	0	0		1	0	0	0	1	0
Yes		1	0	0	0	0	No		1	0	0	0	0	0		1	0	0	0	0	0	0	0	0	0	0	0	0		1	0	0	0	0	0	0	0	0	0	0		0	0	1	0	0	0
Yes		1	0	1	0	0	No		1	0	0	0	0	0		1	0	0	0	0	0	0	0	0	0	0	0	0		1	0	0	0	0	0	0	0	0	0	0		1	0	0	0	0	0
Yes		1	1	1	1	0	Yes		1	1	1	1	1	1		1	0	1	1	1	1	1	1	1	1	1	1	1		1	1	1	1	1	1	1	1	1	1	1		1	1	1	1	1	1
Yes		1	1	1	1	0	Yes		1	1	1	1	1	1		1	1	1	1	1	1	1	1	1	1	1	1	1		1	1	1	1	1	1	1	1	1	1	1		1	1	1	1	1	1
Yes		0	0	0	0	0	No		0	0	0	0	0	0		0	0	0	0	0	0	0	0	0	0	0	0	0		0	0	0	0	0	0	0	0	0	0	0		0	0	0	0	0	0
Yes		1	1	1	0	0	Yes		1	0	0	1	0	1		1	0	1	0	1	1	1	0	1	1	0	0	0		1	0	0	0	0	1	0	0	1	1	0		1	0	0	0	1	0
Yes		1	0	1	0	0	No		1	0	0	1	1	0		0	1	0	1	0	1	0	0	1	0	0	0	1		0	1	1	0	0	1	0	0	0	0	1		0	0	1	0	1	0
Yes		1	0	1	0	0	Yes		1	1	1	1	0	1		1	1	1	0	0	1	1	1	0	1	1	0	0		1	1	1	1	0	0	0	0	1	1	1		1	1	1	0	1	0
Yes		1	1	1	1	0	No		0	1	1	0	0	0		1	0	1	1	0	0	1	0	0	0	0	0	1		1	0	1	0	0	0	1	0	1	1	0		1	0	1	1	0	1
Yes		1	1	0	0	0	Yes		1	0	0	0	0	0		0	0	0	0	0	0	0	0	0	0	0	0	0		0	0	0	0	0	0	0	0	0	0	0		0	0	0	0	0	0
Yes		1	0	1	1	0	Yes		1	0	0	0	0	0		1	0	0	0	0	0	0	0	0	0	0	0	0		1	0	0	0	0	0	1	0	0	0	0		1	0	0	1	0	0
Yes		1	0	1	1	0	Yes		1	1	0	0	0	0		1	0	0	1	0	0	0	0	0	0	0	1	0		1	1	0	0	0	0	0	0	0	0	0		0	0	0	1	0	0
Yes		1	0	0	1	0	Yes		1	1	1	0	0	1		0	0	1	0	1	0	0	0	1	1	0	0	1		1	0	0	1	0	1	1	0	1	0	0		0	1	1	0	1	0
Yes		1	0	0	1	0	No		0	1	1	0	1	0		1	0	1	0	0	0	0	1	0	0	0	0	1		0	1	0	0	0	0	1	0	1	0	0		0	0	1	0	0	1
Yes		1	0	1	1	0	No		1	0	0	1	0	0		0	1	0	0	1	0	0	0	0	0	0	0	0		1	0	0	0	0	0	0	0	0	0	0		0	0	0	1	0	0
Yes		1	0	0	1	0	No		0	0	0	0	0	0		0	0	0	0	0	0	0	0	0	0	0	0	0		0	0	0	0	0	0	0	0	0	0	0		0	0	0	0	0	0
Yes		1	0	1	0	0	Yes		0	0	1	1	1	0		1	0	1	0	0	0	0	0	0	0	1	1	0		1	0	0	0	0	0	0	0	1	0	0		1	0	0	1	0	0
Yes		0	1	0	0	0	No		0	0	0	0	0	0		0	0	0	0	0	0	0	0	0	0	0	0	0		0	0	0	0	0	0	0	0	0	0	0		0	0	0	0	0	0
Yes		1	0	0	1	0	No		0	0	0	0	0	0		0	0	1	0	0	0	0	0	0	0	0	0	0		0	0	0	0	0	0	0	1	0	1	0		0	1	0	1	0	0
Yes		0	1	0	1	0	No		0	1	0	0	1	0		0	1	0	1	0	0	0	0	0	0	0	1	0		0	0	1	0	0	1	0	0	0	0	0		0	1	0	1	0	0
Yes		0	0	0	0	0	No		0	0	0	0	0	0		0	0	0	0	0	0	0	0	0	0	0	0	0		0	0	0	0	0	0	0	0	0	0	0		0	0	0	0	0	0
Yes		0	0	1	1	0	No		1	0	1	0	0	0		0	0	1	0	1	0	0	0	0	0	0	0	0		0	1	0	1	0	0	0	0	0	0	0		0	0	1	0	1	0
Yes		0	0	0	0	0	Yes		1	1	1	1	1	1		1	1	1	1	1	1	1	1	1	1	1	1	1		1	1	1	1	1	1	1	1	1	1	1		1	1	1	1	1	1
Yes		0	1	0	0	0	No		0	0	0	0	0	0		1	0	0	1	1	1	0	0	0	0	0	1	0		1	1	1	1	0	1	1	1	1	1	1		1	1	0	0	0	0
Yes		0	1	0	1	0	Yes		1	1	1	1	1	1		1	1	1	1	1	1	1	1	1	1	1	1	1		1	1	1	1	1	1	1	1	1	1	1		1	1	1	1	1	1
Yes		1	1	0	0	0	Yes		1	1	0	0	1	1		0	1	0	1	0	1	1	1	0	0	1	0	0		1	1	1	0	1	0	1	1	1	0	1		0	1	0	0	1	1
Yes		0	1	0	0	0	No		0	1	0	0	0	0		1	0	0	0	0	0	0	0	0	0	0	0	0		0	1	1	1	0	0	0	0	0	0	0		0	0	0	0	1	0
Yes		1	1	1	1	0	Yes		1	1	1	1	1	1		1	1	1	1	1	1	1	1	1	1	1	1	1		1	1	1	1	1	1	1	1	1	1	1		1	1	1	1	1	1
Yes		1	0	0	0	0	No		1	0	1	0	0	0		1	0	0	0	0	0	0	0	0	0	0	0	0		0	1	0	0	0	0	0	0	0	1	0		1	0	0	0	0	1
Yes		1	1	1	1	0	Yes		1	1	1	1	1	1		1	1	1	1	1	1	1	1	1	1	1	1	1		1	1	1	1	1	1	1	1	1	1	1		1	1	1	1	1	1
Yes		1	0	0	0	0	No		0	0	0	0	0	0		1	0	0	1	1	1	0	1	0	0	0	0	0		1	1	1	1	0	1	1	0	1	0	0		0	0	0	0	0	0
Yes		0	0	0	0	0	No		0	0	0	0	0	0		0	0	0	0	0	0	0	0	0	0	0	0	0		0	0	0	0	0	0	0	0	0	0	0		0	0	0	0	0	0
Yes		1	1	0	1	0	Yes		0	0	0	0	0	0		0	0	0	0	0	0	0	0	0	0	0	0	0		0	0	0	0	0	0	0	0	0	0	0		0	0	0	0	0	0
Yes		1	0	1	0	0	No		0	0	0	0	0	0		0	0	0	0	0	0	0	0	0	0	0	0	0		0	0	0	0	0	0	0	0	0	0	0		0	0	0	0	0	0
Yes		0	1	1	0	0	No		0	1	0	0	0	0		0	0	0	0	0	0	0	1	0	0	0	0	0		0	0	0	1	0	0	0	0	0	0	0		0	1	0	0	0	0
Yes		1	0	0	0	0	No		1	0	0	0	0	0		0	0	0	0	0	0	0	1	0	0	0	0	0		0	0	0	0	0	0	0	0	0	0	1		0	0	1	0	0	0
Yes		1	1	1	1	0	No		1	0	0	0	0	0		0	0	0	0	0	0	0	0	1	1	1	1	0		0	0	0	0	1	0	0	0	0	0	0		1	0	0	0	1	0
Yes		0	1	1	1	0	Yes		1	1	0	0	1	0		0	1	1	1	0	1	1	0	0	0	0	0	0		1	1	0	0	0	0	0	1	0	0	0		0	1	1	0	0	0
Yes		1	0	0	0	0	No		0	0	0	0	0	0		1	0	0	0	0	0	1	1	0	1	1	1	1		0	1	0	0	0	1	0	1	0	1	1		1	1	0	1	0	1
Yes		0	1	0	0	0	Yes		0	1	0	0	0	0		1	0	0	1	1	1	1	1	0	0	0	1	0		0	0	0	1	0	1	1	1	1	0	1		1	0	0	1	0	1
Yes		1	1	1	1	0	No		0	0	0	0	0	0		0	0	0	0	0	0	0	0	0	0	0	0	0		0	0	0	0	0	0	0	0	0	0	0		0	0	0	0	0	0
Yes		1	0	0	0	0	No		0	0	0	0	0	0		1	0	0	1	1	1	0	0	0	0	0	0	0		1	0	0	1	0	1	1	0	0	0	0		0	0	0	0	0	0
Yes		1	1	1	1	0	No		0	0	0	0	0	1		1	0	0	0	1	0	1	1	0	0	0	1	1		0	0	1	1	0	0	1	1	0	0	1		1	0	0	1	0	0
Yes		1	0	1	1	0	Yes		1	1	1	1	1	1		1	1	1	1	1	1	1	1	1	1	1	1	1		1	1	1	1	1	1	1	1	1	1	1		1	1	1	1	1	1
Yes		1	1	0	0	0	Yes		0	0	0	0	0	1		0	0	0	0	0	0	0	0	0	0	0	0	1		0	0	0	0	0	0	0	0	0	0	1		0	0	0	0	1	0
Yes		1	1	0	1	0	No		0	1	0	0	0	1		0	0	0	0	0	0	0	0	1	0	0	1	0		1	0	0	1	0	0	0	0	0	1	0		0	1	0	0	1	0
Yes		0	0	0	0	0	No		0	1	0	0	0	1		0	0	0	0	0	0	0	0	0	0	0	0	1		1	0	0	0	0	0	0	0	0	0	0		0	0	0	1	0	0
Yes		0	0	0	0	0	No		0	0	0	0	0	0		0	0	0	0	0	0	0	0	0	0	0	0	0		0	0	0	0	0	0	0	0	0	0	0		0	0	0	0	0	0
Yes		1	1	0	0	0	No		0	0	0	0	0	0		1	0	0	1	1	1	0	0	0	0	0	1	0		1	1	1	1	0	1	1	1	1	0	1		0	0	0	0	0	0
Yes		1	0	0	0	0	No		1	0	0	0	0	0		1	0	0	0	0	0	0	1	0	0	0	0	0		0	0	0	0	0	0	0	0	0	0	0		0	0	0	0	0	0
Yes		1	1	1	1	0	Yes		1	0	0	0	0	0		1	0	0	1	0	0	0	1	0	0	0	0	0		0	0	0	0	0	0	1	1	0	0	0		1	0	0	0	1	0
Yes		1	1	1	0	0	No		0	1	1	0	0	0		1	0	0	0	0	0	0	0	0	0	0	0	0		0	0	1	0	0	0	0	0	1	0	0		0	0	0	0	0	0
Yes		1	0	0	1	0	No		0	0	0	0	0	0		1	0	0	0	0	0	0	1	1	0	0	1	0		0	0	0	1	0	1	0	0	0	0	1		0	0	0	0	0	0
Yes		1	0	0	0	0	No		0	0	0	0	0	0		1	0	0	1	1	1	1	1	0	0	0	0	0		1	0	0	1	0	0	0	0	0	0	1		0	0	0	0	0	0
Yes		1	0	1	0	0	Yes		0	0	0	0	0	0		0	0	0	0	0	0	0	0	0	0	0	0	0		0	0	0	0	0	0	0	0	0	0	0		0	0	0	0	0	0
Yes		0	1	1	0	0	Yes		0	0	1	0	1	0		1	0	0	0	1	0	0	0	0	0	0	0	0		0	1	1	0	0	0	0	0	0	0	0		1	0	0	1	0	0
Yes		0	1	1	1	0	Yes		0	1	1	0	0	0		1	0	0	0	0	1	0	0	0	1	1	0	0		0	1	0	1	0	0	1	0	0	0	0		0	1	0	0	0	1
Yes		1	1	1	1	0	Yes		1	1	1	1	1	1		1	1	1	1	1	1	1	1	1	1	1	1	1		1	1	1	1	1	1	1	1	1	1	1		1	1	1	1	1	1
Yes		0	0	1	0	0	No		0	1	1	0	0	0		1	0	0	0	0	0	0	0	0	0	0	0	0		0	0	1	0	0	0	0	0	0	0	0		0	0	0	0	1	0
Yes		1	1	1	1	0	Yes		1	0	1	1	1	1		0	0	1	0	1	1	0	0	0	1	0	0	1		1	0	0	0	0	0	1	0	0	0	0		0	0	0	1	0	1
Yes		1	1	0	0	0	No		0	0	0	0	0	0		1	0	0	1	1	0	0	0	0	0	0	0	0		0	0	0	1	0	1	0	1	0	0	0		0	0	0	0	0	0
Yes		1	0	1	0	0	No		1	1	0	0	0	0		1	0	0	0	0	0	0	0	0	0	0	0	0		0	0	0	0	0	0	0	0	0	0	0		1	0	0	0	0	0
Yes		1	1	0	1	0	Yes		0	1	1	0	0	1		1	1	0	0	1	0	0	0	1	1	0	0	1		1	1	1	0	0	0	0	0	0	0	0		0	1	0	1	1	0
Yes		0	0	0	0	0	No		0	0	0	0	0	0		0	0	0	0	0	0	0	0	0	0	0	0	0		0	0	0	1	0	0	0	1	0	0	0		0	0	0	0	0	0
Yes		0	1	0	1	0	Yes		0	1	1	0	1	0		1	1	0	1	0	1	1	0	0	1	0	0	1		1	1	0	0	1	1	0	0	1	0	0		1	0	1	0	1	0
Yes		1	1	0	0	0	No		0	1	0	0	0	0		1	0	0	1	1	0	0	1	0	0	0	1	0		1	1	1	1	0	1	1	0	1	0	0		0	0	0	0	0	0
Yes		1	1	1	1	0	No		1	1	1	1	1	1		1	1	1	1	1	1	1	1	1	1	1	1	1		1	1	1	1	1	1	1	1	1	1	1		1	1	1	1	1	1
Yes		0	0	0	0	0	No		0	0	0	0	0	0		0	0	0	0	0	0	0	0	0	0	0	0	0		0	0	0	0	0	0	0	0	0	0	0		0	0	0	0	0	0
Yes		1	1	0	0	0	No		0	0	0	0	0	0		0	0	0	0	0	0	0	0	0	0	0	0	0		0	0	0	0	0	0	0	0	0	0	0		0	0	0	0	0	0
Yes		0	1	0	0	0	No		0	0	0	0	0	0		1	0	0	0	0	0	0	0	0	0	0	0	0		0	0	0	0	0	0	0	0	0	0	0		0	0	0	0	0	0
Yes		0	0	0	0	0	Yes		0	0	0	0	0	0		0	0	0	0	0	0	0	0	0	0	0	0	0		0	0	0	0	0	0	0	0	0	0	0		0	0	0	0	0	0
Yes		1	1	1	0	0	No		0	0	0	0	0	0		1	0	0	0	0	0	0	1	0	0	1	0	0		0	1	0	1	0	1	0	0	0	0	0		0	0	0	1	0	0
Yes		1	0	1	0	0	No		1	1	0	0	0	0		1	0	0	0	0	0	0	1	0	0	0	0	0		1	0	0	1	1	0	0	0	0	1	0		0	0	0	0	1	0
Yes		1	0	0	0	0	No		1	0	0	0	0	0		1	0	0	0	0	0	0	1	0	0	0	0	0		0	1	1	1	0	1	0	0	0	0	0		0	0	0	0	0	0
Yes		1	1	0	0	0	No		0	0	0	0	0	0		1	0	0	0	0	1	1	1	0	0	0	1	0		1	1	1	1	1	1	1	1	0	0	1		0	0	0	0	0	0
Yes		0	0	0	0	0	No		1	0	0	0	0	0		1	0	0	0	0	0	0	0	0	0	0	0	0		0	0	0	0	0	0	0	0	0	0	0		0	0	0	0	0	0
Yes		0	0	0	0	0	No		0	0	0	0	0	0		1	0	0	0	0	0	0	0	0	0	0	0	0		1	0	0	1	0	0	0	0	0	0	0		0	0	0	1	0	0
Yes		0	1	0	0	0	No		0	0	0	0	0	0		1	0	0	0	0	0	0	1	0	0	0	0	0		1	0	0	0	0	1	0	0	0	1	0		0	0	0	0	0	0
Yes		1	0	0	0	0	Yes		0	0	0	1	1	0		1	0	0	0	1	0	0	1	0	0	0	0	0		1	1	0	1	0	0	0	1	0	0	1		0	0	0	0	0	0
Yes		1	0	0	0	0	No		0	0	0	0	0	0		1	0	0	0	0	0	0	1	0	0	0	0	0		1	1	1	1	1	1	1	1	1	1	0		0	0	0	0	0	0
Yes		1	1	0	1	0	No		0	0	0	0	0	0		0	0	0	0	0	0	0	0	0	0	0	0	0		0	0	0	0	0	0	0	0	0	0	0		0	0	0	0	0	0
Yes		1	0	0	0	0	No		0	0	0	0	0	0		1	0	0	0	0	0	0	1	0	0	0	0	0		0	0	0	1	0	0	1	1	0	0	1		0	0	0	0	0	0
Yes		1	1	0	0	0	No		0	0	0	0	0	0		0	0	0	0	0	0	0	0	0	0	0	0	0		0	0	0	0	0	0	0	0	0	0	0		0	0	0	0	0	0
Yes		0	0	0	0	0	No		0	0	0	0	0	0		0	0	0	0	0	0	0	0	0	0	0	0	0		0	0	0	0	0	0	0	0	0	0	0		0	0	0	0	0	0
Yes		1	1	0	0	0	No		0	1	0	0	1	0		1	0	0	1	0	0	0	1	0	0	0	0	0		0	0	0	0	1	0	0	1	0	0	0		0	0	1	0	0	0
Yes		0	1	0	0	0	No		0	1	0	1	0	0		1	0	0	0	0	0	0	0	0	0	0	0	0		0	0	0	1	0	1	0	0	0	0	0		0	0	0	0	0	1
Yes		0	0	0	0	0	No		0	1	0	0	0	0		0	0	0	0	0	0	0	0	0	0	0	0	0		0	0	0	0	0	0	0	0	0	0	0		0	0	0	0	0	0
Yes		0	0	0	0	0	No		0	0	0	0	0	0		0	0	0	0	0	0	0	0	0	0	0	0	0		0	0	0	0	0	0	0	0	0	0	0		0	0	0	0	0	0
Yes		1	1	1	1	0	Yes		1	1	0	0	0	0		0	1	0	0	0	0	0	1	0	0	0	0	0		1	0	0	0	0	0	0	0	0	0	0		0	0	1	0	0	0
Yes		1	1	1	1	0	Yes		1	1	1	1	1	1		1	1	1	1	1	1	1	1	1	1	1	1	1		1	1	1	1	1	1	1	1	1	1	1		1	1	1	1	1	1
Yes		1	1	0	0	0	Yes		1	0	1	0	1	0		1	1	0	0	0	0	0	1	1	0	0	1	1		0	1	0	1	0	0	0	0	0	0	0		1	0	0	0	0	0
Yes		1	0	0	1	0	No		0	0	0	0	0	0		1	0	0	0	0	0	0	0	0	0	0	0	1		1	0	0	0	0	0	0	0	0	0	1		1	0	0	0	0	1
Yes		1	1	1	1	0	Yes		1	1	0	0	1	1		1	1	0	1	1	0	1	1	0	1	1	0	1		1	1	0	1	0	1	0	0	0	0	0		0	0	0	1	1	0
Yes		1	0	1	0	0	Yes		1	0	1	0	0	0		0	0	1	0	0	0	1	0	0	0	0	0	0		1	0	0	0	0	1	0	0	0	0	0		1	1	0	0	0	0
Yes		1	0	1	0	0	Yes		0	1	1	0	0	0		0	0	1	1	0	0	0	0	0	0	1	0	0		1	0	0	0	0	0	1	0	0	0	0		0	0	1	1	0	0
Yes		1	0	0	1	0	No		0	0	0	0	0	0		1	0	0	0	0	0	0	0	0	0	0	0	0		1	0	0	1	0	1	0	1	0	0	0		1	0	0	0	1	1
Yes		1	1	0	0	0	No		1	1	0	0	1	0		1	0	0	0	0	0	0	1	0	1	0	0	0		1	0	0	0	1	0	1	0	0	1	0		0	0	1	0	1	0
Yes		1	1	0	0	0	No		1	1	0	0	0	0		1	0	0	0	0	0	0	0	0	0	0	0	0		0	0	0	1	0	1	1	1	1	0	1		0	0	0	0	0	0
Yes		1	0	1	0	0	No		0	0	0	0	0	0		0	0	0	0	0	0	0	0	0	0	0	0	0		0	0	0	0	0	0	0	0	0	0	0		0	0	0	0	0	0
Yes		0	0	1	0	0	Yes		0	0	0	1	0	1		0	1	0	0	0	0	0	1	0	0	0	0	0		0	0	1	0	0	0	1	0	0	0	0		1	0	0	1	0	0
Yes		0	1	0	0	0	No		0	0	0	0	0	0		0	0	0	0	0	0	0	0	0	0	0	0	0		0	0	0	0	0	0	0	0	0	0	0		0	0	0	0	0	0
Yes		1	0	0	0	0	No		0	0	0	0	0	0		1	0	0	0	0	0	0	1	0	0	0	0	0		1	1	1	1	0	1	0	0	0	0	1		0	0	0	0	0	0
Yes		1	1	1	1	0	Yes		1	1	1	1	1	1		1	1	0	0	0	0	0	0	0	0	0	0	0		1	1	0	0	0	0	0	0	0	0	0		0	0	0	0	1	1
Yes		1	0	0	0	0	Yes		1	0	0	1	0	0		1	0	0	0	1	0	1	0	0	0	0	0	0		1	0	0	0	1	0	0	0	0	0	0		1	0	0	1	0	0
Yes		1	0	1	1	0	Yes		1	1	0	0	0	0		0	1	1	0	0	0	0	0	0	0	0	0	0		1	0	0	0	0	0	0	0	0	0	0		0	1	0	0	0	0
Yes		1	1	1	1	0	Yes		1	0	0	0	0	1		0	0	1	0	0	1	0	1	0	0	0	0	0		0	1	1	0	0	0	0	0	0	0	0		1	1	0	0	0	0
Yes		1	1	1	1	0	Yes		0	0	0	0	0	1		1	0	0	0	0	0	1	0	0	0	0	1	0		0	0	1	0	0	0	1	0	0	0	0		0	0	0	1	0	1
Yes		1	1	1	1	0	Yes		1	1	0	0	0	0		0	0	0	0	0	0	0	1	0	0	0	0	1		0	1	1	1	1	0	0	0	0	0	0		0	0	1	1	0	0
Yes		1	1	0	0	0	Yes		0	1	1	0	0	0		0	0	0	1	1	0	1	1	0	0	0	0	0		0	1	1	0	0	0	0	0	0	1	1		0	1	1	1	1	0
Yes		0	0	1	0	0	Yes		1	0	1	1	0	0		0	0	0	0	0	0	1	1	0	0	0	0	0		0	1	1	0	0	0	0	1	0	1	1		0	0	1	0	1	0
Yes		1	1	1	1	0	Yes		1	0	1	0	0	1		0	0	0	0	0	1	0	1	0	0	0	0	0		1	1	0	0	1	1	0	0	0	0	1		0	1	0	0	0	1
Yes		0	0	0	0	0	Yes		1	1	0	0	0	0		0	0	0	0	0	0	1	1	1	1	0	0	1		0	1	1	0	0	0	0	0	0	0	0		1	0	0	0	1	0
Yes		1	1	1	1	0	Yes		0	0	0	1	0	1		0	1	0	1	0	0	0	0	0	1	1	1	1		1	1	1	0	0	0	0	0	0	1	0		0	1	0	1	1	0
Yes		1	1	1	1	0	Yes		1	1	0	0	0	0		0	0	0	0	1	1	0	0	0	0	0	0	0		1	1	0	0	1	1	0	0	0	0	0		0	1	1	0	0	0
Yes		1	0	0	1	0	Yes		0	1	0	0	1	0		1	0	0	0	0	0	0	0	0	1	0	0	0		1	0	0	0	1	0	0	0	1	0	0		0	1	0	1	0	0
Yes		1	1	1	1	0	Yes		1	1	1	1	1	1		1	1	1	1	1	1	1	1	1	1	1	1	1		1	1	1	1	1	1	1	1	1	1	1		1	1	1	1	1	1
Yes		1	1	1	1	0	Yes		1	1	0	1	1	0		0	0	0	1	1	0	0	1	0	1	0	0	1		1	0	0	1	0	0	0	1	0	0	0		1	0	1	0	1	0
Yes		0	0	0	0	0	No		0	0	0	0	0	0		0	0	0	0	0	0	0	0	0	0	0	0	0		0	0	0	0	0	0	0	0	0	0	0		0	0	0	0	0	0
Yes		1	1	1	1	0	Yes		1	1	1	0	0	0		0	0	0	0	0	1	1	1	1	0	0	0	0		1	1	1	0	0	0	0	0	0	0	0		0	0	0	1	1	0
Yes		1	1	1	1	0	Yes		1	1	1	1	1	1		1	1	1	1	1	1	1	1	1	1	1	1	1		1	1	0	1	1	1	1	1	1	1	1		1	1	1	1	1	1
Yes		1	1	1	1	0	Yes		1	1	0	0	0	0		0	0	0	0	1	1	0	0	0	0	0	0	0		1	1	0	0	0	0	0	0	0	0	0		0	0	1	1	1	0
Yes		1	1	1	0	0	No		1	1	1	1	1	0		0	0	0	0	0	0	0	1	0	0	0	0	0		1	0	1	0	0	0	0	0	0	0	0		0	0	0	1	0	0
Yes		1	1	1	0	0	No		1	0	0	0	1	1		0	0	0	0	0	0	0	1	0	0	0	0	0		1	1	1	0	0	0	0	0	0	1	0		0	0	0	1	0	0
Yes		1	0	0	1	0	Yes		1	0	0	0	0	0		0	0	0	0	0	1	0	0	0	0	0	0	0		0	0	1	0	0	0	0	0	1	0	0		0	0	0	0	1	0
Yes		1	0	0	0	0	Yes		0	0	1	0	0	0		0	0	0	0	0	0	0	1	1	0	1	0	0		0	0	0	0	0	1	1	1	0	0	0		0	0	0	0	1	1
Yes		1	1	1	1	0	Yes		0	0	1	1	0	0		0	0	0	0	1	1	0	1	1	0	0	0	0		1	1	0	0	0	0	0	0	0	0	0		0	0	1	1	1	0
Yes		1	1	1	1	0	Yes		0	0	1	1	0	0		0	0	1	1	1	0	0	0	0	0	0	0	0		1	1	0	0	0	0	0	0	0	0	0		0	0	0	0	1	1
Yes		0	0	0	0	0	Yes		1	1	0	0	1	1		0	1	0	1	0	1	0	1	0	0	0	0	0		0	0	1	1	1	1	1	0	0	0	0		0	0	0	0	1	1
Yes		1	1	1	1	0	Yes		1	1	0	0	0	0		0	0	0	0	0	1	1	1	0	0	0	0	0		0	1	1	1	0	0	0	0	0	0	0		0	0	0	0	1	0
Yes		1	1	0	0	0	Yes		1	1	1	0	0	0		0	0	0	0	0	0	0	0	0	0	0	1	1		0	1	1	1	0	0	0	1	1	1	0		0	0	1	1	0	0
Yes		0	0	0	0	0	No		1	1	1	1	1	1		1	0	0	0	0	0	0	0	0	0	1	0	0		0	0	0	1	0	0	0	0	0	0	0		0	0	0	0	0	1
Yes		1	0	0	1	0	Yes		1	1	1	1	1	1		1	1	1	1	1	0	1	1	1	1	1	1	1		1	1	1	1	1	1	1	1	1	1	1		1	1	1	1	1	1
Yes		0	0	1	0	0	No		0	0	1	0	1	0		0	0	0	1	0	0	1	0	0	1	1	1	0		1	1	1	0	0	0	0	1	0	0	1		0	0	0	0	0	1
Yes		1	1	1	1	0	No		1	1	1	1	1	1		1	1	1	1	1	1	1	1	1	1	1	1	1		1	1	1	1	1	1	1	1	1	1	1		1	1	1	1	1	1
Yes		1	1	0	0	0	No		1	1	0	0	0	0		1	0	0	0	0	0	0	1	0	0	0	1	0		1	0	0	0	0	0	0	0	0	1	0		0	0	0	0	0	0
Yes		1	1	0	0	0	No		0	0	0	0	0	0		1	0	0	0	0	0	0	0	0	0	0	0	0		0	1	0	0	0	0	1	1	0	0	0		0	0	0	0	0	0
Yes		0	0	0	0	0	No		0	0	0	0	0	0		0	0	0	0	0	0	0	0	0	0	0	0	0		0	0	0	0	0	0	0	0	0	0	0		0	0	0	0	0	0
Yes		0	0	0	0	0	No		0	0	0	0	0	0		0	0	0	0	0	0	0	0	0	0	0	0	0		0	0	0	0	0	0	0	0	0	0	0		0	0	0	0	0	0
Yes		1	1	0	0	0	Yes		1	0	0	1	1	0		1	0	0	0	0	0	1	0	0	1	0	0	1		1	0	0	0	0	1	0	0	0	0	0		0	1	0	0	0	0
Yes		1	0	1	1	0	Yes		1	1	1	1	1	1		1	1	1	1	1	1	1	1	1	1	1	0	1		1	1	0	0	1	1	0	1	1	1	1		1	1	1	1	1	1
Yes		0	1	1	0	0	No		0	0	0	0	0	0		1	0	0	1	1	1	0	0	1	0	0	0	0		1	0	0	1	0	0	0	0	0	0	0		1	0	0	0	1	0
Yes		1	0	0	0	0	No		0	0	0	0	0	0		1	0	0	0	0	1	0	0	0	1	0	0	0		1	1	0	1	0	1	1	1	0	0	0		0	0	0	1	0	0
Yes		1	1	0	0	0	No		0	0	0	0	0	0		1	0	0	0	0	0	0	1	0	0	0	0	0		1	0	0	1	0	1	1	0	0	0	0		0	0	0	0	0	0
Yes		1	0	0	0	0	No		0	0	0	0	0	0		1	0	0	0	0	0	0	1	0	0	0	0	0		1	1	0	1	0	1	1	1	0	0	0		0	0	0	1	0	0
Yes		1	0	0	0	0	No		0	0	0	0	0	0		1	0	0	0	0	0	0	1	0	0	0	0	0		1	1	1	1	0	1	1	1	1	1	1		0	0	0	0	0	0
Yes		1	0	0	0	0	No		0	1	0	0	0	0		1	0	0	0	0	0	0	1	0	0	0	0	0		0	0	0	0	0	0	0	0	0	0	0		0	0	0	0	0	0
Yes		1	0	1	1	0	No		0	0	0	0	0	0		0	0	0	0	0	0	0	0	0	0	0	0	0		0	0	0	0	0	0	0	0	0	0	0		0	0	0	0	0	0
Yes		1	1	0	0	0	Yes		1	1	0	0	0	0		1	0	0	1	0	0	0	0	0	0	0	0	0		1	1	0	0	0	0	0	0	0	0	0		0	0	0	1	0	0
Yes		1	0	0	0	0	No		0	0	0	0	0	0		1	0	0	0	0	0	0	0	0	0	0	0	0		0	1	0	0	0	1	1	0	0	0	0		0	0	0	0	0	0
Yes		0	0	0	0	0	No		0	0	0	0	0	0		0	0	0	0	0	0	0	0	0	0	0	0	0		0	0	0	0	0	0	0	0	0	0	0		0	0	0	0	0	0
Yes		0	0	1	1	0	No		0	1	0	0	0	0		1	0	0	0	0	0	0	0	0	0	0	0	0		1	0	0	0	0	0	0	0	0	0	1		1	0	1	0	0	0
Yes		1	0	0	0	0	No		0	0	0	0	0	0		0	0	0	0	0	0	0	0	0	0	0	0	0		0	0	0	0	0	0	0	0	0	0	0		0	0	0	0	0	0
Yes		1	1	1	1	0	Yes		0	0	0	0	1	0		1	0	0	0	0	0	0	0	0	0	0	0	0		0	0	0	1	0	0	0	0	0	0	0		0	0	0	0	1	0
Yes		0	1	0	0	0	No		0	0	0	0	0	0		0	0	0	0	0	0	0	0	0	0	0	0	0		0	0	0	0	0	0	0	0	0	0	0		0	0	0	0	0	0
Yes		0	0	0	0	0	No		0	0	0	0	0	0		1	0	0	0	0	0	0	0	0	0	0	0	0		0	0	0	0	0	0	0	0	0	0	0		0	0	0	0	0	0
Yes		0	0	0	0	0	Yes		0	0	0	0	0	0		0	0	0	0	0	0	0	0	0	0	0	0	0		0	0	0	0	0	0	0	0	0	0	0		0	0	0	0	0	0
Yes		1	0	0	0	0	No		1	0	0	0	0	0		0	0	0	0	0	0	0	0	0	0	0	0	0		0	0	0	0	0	0	0	0	0	0	1		0	0	0	1	0	1
Yes		1	0	0	0	0	No		0	0	0	0	0	0		0	0	0	0	0	0	0	0	0	0	0	0	0		0	0	0	0	0	0	0	0	0	0	0		0	0	0	0	0	0
Yes		0	0	1	1	0	No		1	1	0	0	0	1		1	0	0	0	0	0	0	0	0	0	0	0	0		0	0	0	0	0	0	0	0	0	0	0		0	0	0	0	0	0
Yes		0	1	0	0	0	Yes		0	0	0	0	0	0		0	0	0	0	0	0	0	0	0	0	0	0	0		0	0	0	0	0	0	0	0	0	0	0		0	0	0	0	0	0
Yes		1	0	1	0	0	No		0	0	0	1	0	0		1	0	0	0	0	0	0	0	0	0	0	0	0		0	1	0	0	0	0	0	0	0	0	0		0	1	0	0	0	0
Yes		0	0	1	1	0	No		0	0	0	0	0	0		0	0	0	0	0	0	0	0	0	0	0	0	0		0	0	0	0	0	0	0	0	0	0	0		0	0	0	0	0	0
Yes		1	1	0	0	0	No		0	0	0	0	0	0		1	0	0	1	1	1	1	1	0	0	0	0	0		1	1	1	1	1	1	1	1	1	0	1		0	0	0	0	0	0
Yes		1	0	1	0	0	No		0	0	1	0	0	0		0	0	1	0	0	0	0	0	0	0	0	1	0		1	0	0	0	0	0	1	0	0	0	0		0	1	0	0	0	1
Yes		1	1	0	0	0	No		1	0	0	0	0	0		1	0	0	0	0	0	0	0	0	0	0	0	0		0	0	0	0	0	0	0	0	0	0	0		0	0	0	0	0	0
Yes		0	0	0	0	0	Yes		0	0	0	0	0	0		1	0	0	0	0	0	0	1	0	0	0	0	0		0	0	0	0	0	0	0	0	0	0	0		0	0	0	0	0	0
Yes		0	0	0	0	0	Yes		1	0	0	0	0	0		1	0	0	0	0	0	0	0	0	0	0	0	0		0	0	0	0	0	0	0	0	0	0	0		0	0	0	0	0	0
Yes		1	0	0	0	0	No		1	0	0	0	0	0		1	0	0	1	0	0	0	1	0	0	0	0	0		1	0	0	1	0	1	1	1	0	0	1		0	0	0	0	0	0
Yes		0	0	0	0	0	No		0	0	0	0	0	0		1	0	0	0	0	0	0	0	0	0	0	0	0		1	0	0	0	0	0	0	0	0	0	0		1	0	0	0	0	0
Yes		1	0	1	0	0	Yes		0	0	0	0	0	0		0	0	0	0	0	0	0	0	0	0	0	0	0		0	0	0	0	0	0	0	0	0	0	0		0	0	0	0	0	0
Yes		1	1	1	1	0	Yes		1	1	0	0	0	0		1	1	0	0	0	0	0	0	0	0	0	0	0		1	0	0	0	0	0	0	0	0	0	0		1	0	0	0	0	0
Yes		1	0	0	0	0	Yes		1	0	0	0	0	0		0	1	0	0	0	0	0	0	0	0	0	0	0		1	0	0	0	0	0	0	0	0	0	0		0	0	0	0	0	1
Yes		1	0	0	0	0	No		0	0	0	0	0	0		1	0	0	0	0	0	0	0	0	0	0	0	0		0	0	0	0	0	0	0	0	0	0	0		0	0	0	0	0	0
Yes		0	1	0	1	0	Yes		0	0	0	0	0	1		1	0	0	0	0	0	0	0	0	0	0	0	0		1	0	0	0	0	0	0	0	0	0	0		0	0	0	0	0	0
Yes		0	0	0	0	0	No		0	0	0	0	0	0		0	0	0	0	0	0	0	0	0	0	0	0	0		0	0	0	0	0	0	0	0	0	0	0		0	0	0	0	0	0
Yes		1	0	0	0	0	No		0	0	0	0	0	0		1	0	0	0	0	0	0	1	0	0	0	0	0		1	1	1	1	1	1	1	1	1	1	1		0	0	0	0	0	0
Yes		1	0	0	0	0	No		0	0	0	0	0	0		1	0	0	0	0	0	1	1	0	1	0	0	0		1	1	1	0	1	1	1	1	1	0	1		0	0	0	0	0	0
Yes		1	1	0	1	0	No		1	0	0	0	0	0		1	0	1	0	0	0	0	1	0	0	0	1	0		1	0	0	1	0	0	1	1	0	0	0		0	1	0	0	0	0
Yes		1	1	0	0	0	No		1	1	0	1	1	0		1	0	0	0	1	0	1	0	1	1	1	0	0		1	0	1	0	0	1	1	0	1	0	0		1	1	0	0	1	0
Yes		1	0	0	0	0	No		1	0	0	0	0	0		1	1	0	0	0	1	0	1	0	0	0	0	0		1	1	1	1	1	1	1	0	0	0	0		0	0	0	0	0	0
Yes		1	0	0	0	0	No		1	0	0	0	0	0		1	0	0	0	0	0	0	1	0	0	0	0	0		0	0	0	1	0	0	0	0	0	0	0		0	0	0	0	0	0
Yes		1	1	0	0	0	No		1	0	0	0	0	0		1	0	0	0	0	0	0	1	0	0	0	0	0		1	1	0	1	0	1	1	0	0	0	0		0	0	0	0	0	0
Yes		1	0	0	0	0	No		0	0	0	0	0	0		0	0	0	0	0	0	0	0	0	0	0	0	0		0	0	0	0	0	0	0	0	0	0	0		0	0	0	0	0	0
Yes		0	1	0	0	0	No		0	0	0	0	0	0		1	0	0	0	0	0	0	1	0	0	0	0	0		1	1	1	1	0	1	1	1	0	1	1		0	1	0	0	0	0
Yes		0	1	0	0	0	No		0	0	0	0	0	0		0	0	0	0	0	0	0	0	0	0	0	0	0		1	1	0	0	0	0	0	0	0	0	0		0	0	0	0	0	0
Yes		0	0	0	0	0	No		0	0	0	0	0	0		0	0	0	0	0	0	0	0	0	0	0	0	0		0	0	0	0	0	0	0	0	0	0	0		0	0	0	0	0	0
Yes		0	0	0	0	0	No		0	0	0	0	0	0		0	0	0	0	0	0	0	0	0	0	0	0	0		0	0	0	0	0	0	0	0	0	0	0		0	0	0	0	0	0
Yes		1	1	1	0	0	Yes		1	0	1	0	1	0		1	0	0	0	0	0	1	0	0	0	1	1	0		1	0	1	1	1	0	0	1	1	0	0		0	0	1	1	0	0
Yes		0	1	0	0	0	No		0	0	0	0	0	0		1	0	0	1	1	1	1	1	0	0	0	0	0		1	0	0	1	0	1	1	1	0	1	1		1	0	0	0	0	0
Yes		1	1	1	1	0	Yes		1	1	1	0	0	0		1	0	0	0	0	0	0	0	0	0	0	0	0		0	0	0	0	0	0	0	0	0	0	0		0	0	0	0	0	0
Yes		1	0	0	0	0	No		0	0	0	0	0	0		1	0	0	0	0	0	0	1	0	0	0	0	0		1	1	0	1	1	1	1	1	0	0	1		0	0	0	0	0	0
Yes		1	0	0	0	0	No		0	0	0	0	0	0		1	0	0	0	0	0	0	1	0	0	0	0	0		1	0	0	1	0	1	1	0	0	0	1		0	0	0	0	0	0
Yes		0	1	0	0	0	No		1	1	0	0	0	0		1	0	0	0	0	0	0	1	0	0	0	0	0		0	1	0	1	0	0	1	0	1	0	0		0	0	0	1	1	0
Yes		1	0	1	0	0	No		1	1	1	0	0	0		1	0	0	0	0	0	1	0	0	0	0	0	0		0	1	1	0	0	0	0	0	0	0	0		1	1	0	0	0	0
Yes		1	1	0	0	0	No		0	1	0	1	0	1		1	0	0	1	1	0	0	1	0	0	0	0	1		1	0	0	1	0	0	0	1	1	0	1		1	0	0	1	1	1
Yes		0	1	0	0	0	No		0	0	0	0	0	0		1	1	0	0	0	1	0	0	0	0	0	0	0		0	0	0	0	0	1	1	1	1	1	0		1	0	0	0	0	0
Yes		1	0	0	0	0	No		0	0	0	0	0	0		1	0	0	1	1	0	0	0	0	0	0	0	0		0	0	0	0	0	1	0	0	0	0	0		0	0	0	0	0	0
Yes		1	0	0	0	0	No		0	0	0	0	0	0		1	0	0	0	0	0	1	1	0	0	0	0	0		1	0	0	1	0	0	1	1	0	0	1		0	0	0	0	0	0
Yes		1	0	0	0	0	Yes		0	0	0	0	0	0		0	0	0	0	0	0	0	0	0	0	0	0	0		0	0	0	0	0	0	0	0	0	0	0		0	0	0	0	0	0
Yes		0	0	0	0	0	No		0	0	0	0	0	0		0	0	0	0	0	0	0	0	0	0	0	0	0		0	0	0	0	0	0	0	0	0	0	0		0	0	0	0	0	0
Yes		1	0	1	1	0	No		0	0	0	0	0	0		0	0	0	0	0	0	0	0	0	0	0	1	0		1	0	0	0	0	0	0	0	0	0	1		0	0	0	0	1	0
Yes		1	1	1	0	0	No		0	0	0	0	0	0		0	0	0	0	0	0	0	0	0	0	0	0	0		0	0	0	0	0	0	0	0	0	0	0		0	0	0	0	0	0
Yes		1	1	0	1	0	Yes		1	1	1	0	0	1		1	0	1	0	0	0	1	0	0	0	0	0	0		0	0	0	1	1	0	1	0	0	0	0		0	0	1	1	1	0
Yes		1	0	1	0	0	No		0	1	0	1	0	0		0	0	1	1	1	0	0	0	0	0	0	0	0		0	1	1	1	0	0	0	0	0	0	0		1	1	0	0	0	0
Yes		0	1	0	0	0	Yes		0	0	0	0	0	0		1	0	0	0	0	1	0	1	0	0	1	1	0		0	0	0	0	0	1	0	1	0	0	0		0	0	0	0	0	0
Yes		0	0	0	0	0	No		0	0	0	0	0	0		0	0	0	0	0	0	0	0	0	0	0	0	0		0	0	0	0	0	0	0	0	0	0	0		0	0	0	0	0	0
Yes		1	0	0	0	0	No		1	0	0	0	0	0		1	0	0	0	0	0	0	1	0	0	0	0	0		1	0	0	1	0	0	0	1	0	0	0		0	0	0	0	0	0
Yes		0	1	0	0	0	Yes		1	0	1	0	1	1		1	0	0	1	1	0	0	0	0	0	0	1	0		1	0	1	0	0	0	0	0	1	0	1		1	1	0	0	0	0
Yes		0	1	0	1	0	No		1	1	1	1	1	1		1	0	1	0	0	1	0	0	0	0	1	1	1		1	0	0	0	0	1	0	1	1	0	0		1	1	1	1	1	1
Yes		1	1	0	0	0	Yes		1	0	0	1	0	0		0	1	0	1	1	0	1	1	1	1	1	1	1		0	1	0	0	1	0	1	0	1	0	0		1	1	1	1	0	1
Yes		1	1	1	0	0	No		0	0	0	0	0	0		1	0	0	0	0	0	0	1	0	0	0	0	0		1	0	0	1	0	1	1	1	1	0	0		0	0	0	0	0	0
Yes		0	0	0	0	0	No		0	0	0	0	0	0		1	0	0	0	0	0	0	1	0	0	0	0	0		0	0	0	0	0	0	0	0	0	0	0		0	0	0	0	0	0
Yes		1	0	0	0	0	No		0	0	0	0	0	0		1	0	0	0	0	0	0	1	0	0	0	0	0		1	0	0	0	0	0	0	0	0	0	0		0	0	0	0	0	0
Yes		0	0	0	0	0	No		0	0	0	0	0	0		0	0	0	0	0	0	0	0	0	0	0	0	0		0	0	0	0	0	0	0	0	0	0	0		0	0	0	0	0	0
Yes		1	0	0	0	0	No		1	0	0	0	0	0		1	0	0	0	0	0	0	1	0	0	0	0	0		0	0	0	0	0	0	0	0	0	0	0		0	0	0	0	0	0
Yes		1	0	0	0	0	Yes		0	0	0	0	0	0		1	0	0	0	0	1	0	1	0	0	0	0	0		1	1	1	1	1	1	1	1	1	1	1		0	0	0	0	0	1
Yes		0	1	1	1	0	Yes		1	0	0	0	0	0		1	0	0	0	0	0	0	0	0	0	0	0	0		1	0	0	0	0	0	0	0	0	0	0		0	1	0	0	0	0
Yes		1	1	0	0	0	No		0	0	0	0	0	0		1	1	0	0	1	1	0	1	0	0	0	0	0		1	1	1	1	0	1	1	1	1	0	0		0	0	0	0	0	0
Yes		1	1	0	0	0	No		0	0	0	0	0	0		1	0	0	0	0	1	0	0	0	0	0	0	0		0	0	0	1	0	1	1	1	1	0	1		0	0	0	0	0	0
Yes		0	1	0	0	0	Yes		0	0	0	0	0	0		0	0	0	0	0	0	0	0	0	0	0	0	0		0	0	0	0	0	0	0	0	0	0	0		0	0	0	0	0	0
Yes		0	1	1	0	0	Yes		0	1	1	0	0	0		0	0	0	1	0	0	0	0	0	1	1	1	0		0	0	1	1	0	0	0	1	0	0	0		0	0	0	0	1	1
Yes		0	0	0	1	0	No		0	0	0	1	1	0		1	1	1	0	0	0	0	0	0	0	0	0	0		1	0	0	0	0	0	0	0	0	1	1		1	1	0	0	0	0
Yes		1	1	1	1	0	No		0	0	0	0	0	0		0	0	0	0	0	0	0	0	0	0	0	0	0		0	0	0	0	0	0	0	0	0	0	0		0	0	0	0	0	0
Yes		1	1	0	0	0	No		0	0	0	0	0	0		0	0	0	0	0	0	0	0	0	0	0	0	0		0	0	0	0	0	0	0	0	0	0	0		0	0	0	0	0	0
Yes		0	1	0	0	0	No		0	0	0	0	0	0		1	0	0	1	1	0	0	0	0	0	0	0	0		1	1	1	1	1	1	1	1	1	0	0		0	0	0	0	0	0
Yes		1	1	1	1	0	Yes		1	1	1	0	0	0		1	1	1	0	0	0	0	0	0	0	0	0	0		1	1	1	0	0	0	0	0	0	0	0		1	1	1	0	0	0
Yes		0	0	0	0	0	No		0	0	0	0	0	0		0	0	0	0	0	0	0	0	0	0	0	0	0		0	0	0	0	0	0	0	0	0	0	0		0	0	0	0	0	0
Yes		1	0	1	1	0	Yes		0	1	0	0	1	0		1	0	0	1	1	0	0	0	0	0	0	0	0		1	1	0	0	0	0	1	0	0	0	0		0	0	1	1	0	0
Yes		1	1	1	1	0	Yes		1	1	1	1	1	1		1	1	1	1	1	1	1	1	1	1	1	1	1		1	1	1	1	1	1	1	1	1	1	1		1	1	1	1	1	1
Yes		0	0	1	0	0	No		0	0	0	0	0	0		1	0	0	0	0	0	0	0	0	0	0	0	0		1	1	0	0	0	0	0	0	0	0	0		0	0	0	0	0	0
Yes		0	0	0	0	0	No		0	0	0	0	0	0		0	0	0	0	0	0	0	0	0	0	0	0	0		0	0	0	0	0	0	0	0	0	0	0		0	0	0	0	0	0
Yes		0	0	0	0	0	No		1	1	1	1	1	1		1	1	1	1	1	1	1	1	1	1	1	1	1		1	1	1	1	1	1	1	1	1	1	1		1	1	1	0	1	1
Yes		1	0	0	0	0	No		1	0	1	0	0	0		0	0	0	1	0	1	0	0	0	0	0	0	0		0	1	0	1	0	0	0	0	0	1	0		0	0	1	0	1	0
Yes		1	1	1	1	0	Yes		1	1	1	1	1	0		1	0	0	0	1	0	0	0	0	1	0	0	0		0	0	0	1	0	0	1	0	1	0	0		1	1	1	0	1	0
Yes		1	0	1	0	0	No		0	0	0	0	1	0		1	0	0	0	0	0	0	0	0	0	0	0	0		1	0	0	0	0	0	0	0	0	0	0		1	0	0	0	0	0
Yes		0	1	0	1	0	No		0	0	1	0	0	1		1	1	0	0	0	0	1	0	0	0	0	0	0		1	0	0	0	0	0	0	0	0	0	0		0	0	0	0	0	0
Yes		1	0	1	0	0	No		1	0	0	0	0	0		1	1	0	0	0	0	0	0	0	0	0	0	0		1	0	0	0	1	0	0	1	0	0	0		1	0	0	1	0	0
Yes		1	1	0	0	0	No		0	1	0	0	0	0		1	0	0	0	0	0	0	0	0	0	1	0	0		0	0	0	0	0	0	0	1	1	1	0		0	0	1	1	0	0
Yes		1	0	0	0	0	Yes		1	0	0	0	0	0		1	0	0	1	0	0	0	1	0	0	0	0	0		1	0	1	1	0	0	0	0	0	0	1		0	0	0	0	0	0
Yes		0	1	0	1	0	No		0	0	1	1	0	0		1	0	0	0	0	0	0	1	0	0	0	0	0		1	0	0	1	0	0	1	0	0	1	0		1	0	0	0	1	0
Yes		0	0	0	0	0	No		0	0	0	0	0	0		0	0	0	0	0	0	0	0	0	0	0	0	0		0	0	0	0	0	0	0	0	0	0	0		0	0	0	0	0	0
Yes		1	0	0	0	0	No		0	0	0	0	0	0		1	0	0	1	0	0	0	1	0	0	0	0	0		1	0	0	1	0	0	0	0	0	0	0		0	0	0	0	0	0
Yes		0	1	0	0	0	No		0	0	0	0	0	0		1	0	0	0	0	0	0	1	0	0	0	0	0		1	1	1	1	1	1	1	1	1	0	0		0	0	0	0	0	0
Yes		1	1	0	0	0	No		1	1	0	0	0	0		1	0	0	0	0	0	0	0	0	0	0	0	0		0	0	0	0	0	0	0	0	0	0	0		0	0	0	0	0	0
Yes		1	0	0	0	0	No		0	0	0	0	0	0		1	1	0	1	1	0	0	1	0	0	0	0	0		0	0	0	1	0	1	1	1	0	0	1		0	0	0	0	0	0
Yes		1	0	0	0	0	No		0	0	0	0	0	0		0	0	0	0	0	0	0	0	0	0	0	0	0		0	0	0	0	0	0	0	0	0	0	0		0	0	0	0	0	0
Yes		1	0	0	0	0	No		0	0	0	0	0	0		1	0	0	0	0	0	0	0	0	0	0	0	0		0	0	0	0	0	0	0	1	0	1	0		0	0	0	0	0	0
Yes		1	0	1	1	0	No		0	0	0	0	0	0		0	0	0	0	0	0	0	0	0	0	0	0	0		0	0	0	0	0	0	0	0	0	0	0		0	0	0	0	0	0
Yes		1	0	1	0	0	No		1	0	0	1	1	1		1	1	0	0	0	0	0	0	0	0	0	0	0		1	1	0	0	0	0	0	0	0	0	0		1	1	0	0	0	0
Yes		1	0	0	0	0	No		0	0	0	0	0	0		1	0	0	0	0	0	0	1	0	0	0	0	0		0	0	1	1	0	1	1	1	0	0	1		0	0	0	0	0	0
Yes		1	0	1	1	0	No		0	0	1	0	0	0		1	0	0	0	0	0	0	0	0	0	0	0	0		0	0	1	0	0	0	1	0	0	0	0		0	0	1	0	0	0
Yes		1	0	1	1	0	Yes		0	0	0	0	0	0		0	0	0	0	0	0	0	0	0	0	0	0	0		0	0	0	0	0	0	0	0	0	0	0		0	0	0	0	0	0
Yes		1	1	0	0	0	No		0	0	0	0	0	0		1	0	0	0	0	0	0	1	0	0	0	0	0		1	1	1	1	0	1	0	0	0	0	0		0	0	0	0	0	0
Yes		0	0	0	1	0	Yes		0	0	0	1	0	0		1	0	0	0	0	0	0	1	0	0	0	0	0		0	0	0	0	0	1	0	1	0	0	1		0	0	0	0	0	0
Yes		1	1	0	0	0	Yes		1	0	0	0	0	0		1	0	0	1	0	1	1	1	0	0	0	0	0		1	1	1	1	1	1	1	1	1	1	1		0	0	0	0	0	0
Yes		1	0	0	0	0	No		0	0	0	0	0	0		0	0	0	0	0	0	0	0	0	0	0	0	0		0	0	0	0	0	0	0	1	0	0	1		0	0	0	0	0	0
Yes		0	1	0	0	0	No		0	0	0	0	0	0		1	0	0	1	0	0	0	0	0	0	0	0	0		0	0	0	0	0	0	0	1	0	0	0		0	0	0	0	0	0
Yes		1	1	0	0	0	No		0	0	0	0	0	0		1	0	0	0	0	0	0	0	0	0	0	0	0		0	0	0	0	0	0	0	0	0	0	0		0	0	0	1	0	0
Yes		1	0	0	0	0	No		0	0	0	0	0	0		1	0	0	1	0	0	0	0	0	0	0	0	0		1	1	0	0	0	0	1	1	1	0	0		0	0	0	1	0	0
Yes		0	1	0	0	0	No		0	0	0	0	0	0		1	0	0	1	0	0	0	0	0	0	1	0	0		0	0	0	0	0	0	0	0	0	0	0		0	0	0	0	0	0
Yes		0	0	0	0	0	No		0	0	0	0	0	0		0	0	0	0	0	0	0	0	0	0	0	0	0		0	0	0	0	0	0	0	0	0	0	0		0	0	0	0	0	0
Yes		1	1	1	1	0	No		0	0	0	0	0	0		0	0	0	0	0	0	0	0	0	0	0	0	0		0	0	0	0	0	0	0	0	0	0	0		0	0	0	0	0	0
Yes		1	0	0	0	0	Yes		1	0	0	0	0	0		1	0	0	1	0	0	0	1	0	0	0	0	0		0	1	1	1	1	1	1	1	1	1	1		0	0	0	1	0	0
Yes		1	0	0	0	0	Yes		1	0	0	0	0	0		0	0	0	1	0	0	0	0	0	0	0	0	0		1	1	1	1	1	1	1	1	1	1	1		0	0	0	1	0	0
Yes		1	0	1	0	0	Yes		1	0	1	0	0	0		0	1	0	0	0	1	0	0	0	0	0	0	1		1	1	0	1	0	1	0	1	0	0	0		1	0	0	1	0	0
Yes		0	0	0	0	0	No		0	0	0	0	0	0		0	0	0	0	0	0	0	0	0	0	0	0	0		0	0	0	0	0	0	0	0	0	1	0		0	0	0	1	0	0
Yes		0	0	0	0	0	No		1	1	1	1	1	1		1	1	1	1	1	1	1	1	1	1	1	1	1		1	1	1	1	1	1	1	1	1	1	1		1	1	1	1	1	1
Yes		0	1	0	0	0	No		1	0	0	0	0	0		1	1	0	0	0	0	0	1	0	0	1	0	0		0	1	0	0	1	0	0	0	1	0	1		0	0	1	0	0	0
Yes		1	0	1	0	0	No		0	0	0	1	0	0		1	0	0	0	1	0	0	0	0	0	0	0	0		1	0	0	0	1	0	0	0	0	0	0		0	1	0	0	1	0
Yes		1	1	0	1	0	Yes		0	0	1	1	1	1		1	1	1	1	1	1	1	0	0	0	0	0	0		0	1	1	0	1	0	0	0	0	0	0		1	1	1	1	0	0
Yes		1	1	0	0	0	Yes		0	1	0	0	1	0		1	0	0	1	0	0	1	0	0	0	0	0	0		0	1	1	1	0	0	0	0	0	0	0		1	0	0	1	1	1
Yes		0	1	0	0	0	Yes		1	0	0	0	0	0		1	0	0	0	0	0	0	0	0	0	0	0	0		1	0	0	0	0	0	0	0	0	0	0		1	0	0	0	0	0
Yes		1	1	1	1	0	Yes		1	0	0	0	0	0		1	0	1	0	0	1	0	0	0	0	0	0	0		0	0	0	1	1	0	0	0	0	0	0		1	0	1	0	0	0
Yes		1	1	1	1	0	Yes		1	0	0	0	0	0		1	0	0	0	0	0	0	0	0	0	0	0	0		0	0	0	0	0	0	0	0	0	0	1		0	0	1	0	0	0
Yes		0	1	1	1	0	No		1	0	0	0	0	0		1	0	0	0	0	0	0	0	0	0	0	0	0		1	0	0	0	0	0	0	0	0	1	1		1	0	0	1	1	1
Yes		0	0	1	1	0	Yes		1	1	0	0	0	0		0	0	0	1	0	0	0	0	0	0	0	0	0		1	0	0	0	0	0	0	0	0	0	0		1	0	0	0	0	0
Yes		1	1	1	1	0	No		0	0	0	0	0	0		0	0	0	0	0	0	0	0	0	0	0	0	0		1	0	0	0	0	0	0	0	0	0	0		1	0	0	0	0	0
Yes		1	1	1	1	0	Yes		1	0	0	0	0	0		1	0	0	0	0	0	0	0	0	0	0	0	0		0	1	0	0	0	0	0	0	0	0	0		1	0	0	0	0	0
Yes		1	1	1	1	0	No		0	0	0	0	0	0		1	0	0	0	0	0	0	0	0	0	0	0	0		0	0	0	0	0	0	1	0	0	0	0		1	0	0	0	0	0
Yes		1	1	1	1	0	No		0	0	0	0	0	0		0	1	0	0	0	0	0	0	0	0	0	0	0		0	1	0	0	0	0	0	0	0	0	0		0	0	0	0	0	1
Yes		1	1	1	1	0	No		0	0	0	0	0	0		1	0	0	0	0	0	0	0	0	0	0	0	0		1	0	0	0	0	0	0	0	0	0	0		0	0	1	0	0	0
Yes		1	1	1	1	0	No		0	0	0	0	0	0		0	0	0	1	0	0	0	0	0	0	0	0	0		1	0	0	0	0	0	0	0	0	0	0		0	0	0	0	0	1
Yes		1	0	0	1	0	No		0	0	0	0	0	0		0	0	0	0	0	0	0	0	0	0	0	1	0		0	0	0	0	0	0	0	0	0	1	0		0	0	1	0	0	0
Yes		0	0	0	0	0	No		0	0	0	0	0	0		0	0	0	0	0	0	0	0	0	0	0	0	0		0	0	0	0	0	0	0	0	0	0	0		0	0	0	0	0	0
Yes		0	0	0	0	0	No		0	0	0	0	0	0		0	0	0	0	0	0	0	0	0	0	0	0	0		0	0	0	0	0	0	0	0	0	0	0		0	0	0	0	0	0
Yes		1	1	1	1	0	Yes		1	1	1	0	0	0		0	0	1	0	0	0	0	0	0	0	0	0	0		1	0	0	0	0	0	0	0	0	0	0		1	0	0	0	0	0
Yes		1	1	1	1	0	Yes		1	1	0	0	0	0		1	1	0	0	0	0	0	0	0	0	0	0	0		1	0	0	0	0	1	0	0	0	0	0		0	0	0	1	0	0
Yes		0	0	0	1	0	Yes		1	0	0	0	0	0		1	0	0	0	0	0	0	0	0	0	0	0	0		1	0	0	0	0	0	0	0	0	0	0		0	0	1	0	0	0
Yes		1	1	1	1	0	Yes		1	1	0	0	0	0		1	0	0	0	0	0	0	0	1	0	0	0	0		1	0	0	0	0	0	0	0	0	0	0		0	0	0	1	0	0
Yes		1	1	1	1	0	Yes		1	0	0	0	0	0		1	1	1	1	1	0	0	0	0	0	0	0	0		1	0	1	0	1	0	0	0	0	0	0		1	0	1	1	0	0
Yes		1	1	1	1	0	No		0	0	0	0	0	0		1	0	0	0	0	0	0	0	0	0	0	0	0		1	0	0	0	0	0	0	0	0	0	0		0	0	0	1	0	0
Yes		1	0	0	0	0	No		0	0	0	0	0	0		1	0	0	0	0	0	1	1	0	0	0	0	0		1	0	1	1	0	0	0	0	0	0	0		0	0	0	1	0	0
Yes		1	1	1	1	0	Yes		1	0	0	0	0	0		0	0	0	1	0	0	0	0	0	0	0	0	0		0	0	0	0	0	1	0	0	0	0	0		0	0	1	0	0	0
Yes		1	1	1	1	0	Yes		1	0	0	0	0	0		0	0	0	0	0	0	0	0	0	0	1	0	1		0	0	0	0	1	0	0	0	0	0	0		1	0	0	0	0	0
Yes		0	1	0	0	0	No		0	0	0	0	0	0		0	1	1	0	1	0	1	1	0	0	1	1	0		0	1	1	0	0	0	0	0	1	1	1		0	0	1	1	1	0
Yes		1	0	1	0	0	No		0	0	0	0	0	0		1	0	0	0	1	0	0	0	0	1	0	0	0		1	0	1	0	1	0	0	0	1	0	1		1	0	0	1	0	1
Yes		1	0	0	0	0	No		0	0	0	0	0	0		1	1	0	1	0	0	1	1	0	0	0	0	0		1	0	0	1	0	0	0	0	0	0	0		1	0	0	0	1	0
Yes		1	1	1	1	0	Yes		0	0	0	0	0	0		0	0	0	0	0	0	0	1	1	1	1	0	0		1	1	1	1	1	1	1	1	1	1	1		0	0	1	1	1	1
Yes		1	1	0	0	0	Yes		0	0	1	1	0	1		0	1	0	1	1	1	0	0	0	1	1	0	0		0	1	1	1	0	1	1	0	0	1	1		0	1	0	1	1	1
Yes		1	0	0	0	0	No		0	0	0	0	0	0		1	0	0	1	0	0	0	1	0	0	0	0	0		1	0	0	0	0	0	0	0	0	0	0		0	0	0	1	0	0
Yes		1	0	0	0	0	No		0	0	0	0	0	0		1	0	0	0	0	0	0	0	0	0	0	0	0		1	0	0	0	0	0	0	0	0	0	0		1	0	0	0	0	0
Yes		1	0	1	1	0	Yes		1	1	1	1	1	1		1	1	1	1	1	1	1	1	1	1	1	1	1		0	0	0	0	0	0	0	0	0	0	0		0	0	0	0	0	0
Yes		1	1	0	1	0	Yes		1	1	0	0	0	0		1	0	0	0	0	0	0	0	0	0	0	0	0		1	0	0	0	0	0	0	0	0	0	0		0	0	0	1	0	1
Yes		1	0	0	0	0	No		0	0	0	0	0	0		1	0	0	0	0	0	0	0	0	1	1	1	0		1	1	0	0	0	0	0	0	0	0	1		0	0	0	1	0	0
Yes		1	0	1	0	0	No		0	0	0	0	0	0		0	0	0	0	0	0	0	0	0	0	0	0	0		0	0	0	0	0	0	0	0	0	0	0		0	0	0	0	0	0
Yes		1	1	1	1	0	Yes		0	0	0	0	0	1		0	0	0	0	0	0	0	0	0	0	0	0	1		0	0	0	0	0	0	0	0	0	0	1		0	0	0	0	0	1
Yes		0	0	0	0	0	No		0	0	0	0	0	0		0	0	0	0	0	0	0	0	0	0	0	0	0		0	0	0	0	0	0	0	1	0	0	0		0	0	0	0	0	0
Yes		0	0	0	0	0	No		0	0	0	0	0	0		0	0	0	0	0	0	0	0	0	0	0	0	0		0	0	0	0	0	0	0	0	0	0	0		0	0	0	0	0	0
Yes		1	0	0	0	0	Yes		1	1	1	1	1	1		1	1	1	1	1	1	1	1	1	1	1	1	1		1	1	1	1	1	1	1	1	1	1	1		1	1	1	1	1	1
Yes		0	0	0	0	0	Yes		1	0	0	0	0	0		1	0	0	0	0	0	0	0	0	0	0	0	0		1	0	0	0	0	0	0	0	0	0	0		1	0	0	0	0	0
Yes		1	1	1	1	0	No		0	0	0	0	0	0		0	0	0	0	0	0	0	0	0	0	0	0	0		0	0	0	0	0	0	0	0	0	0	0		0	0	0	0	0	0
Yes		1	0	0	0	0	No		0	0	0	0	0	0		1	0	0	1	0	0	1	1	1	1	1	0	0		1	0	0	0	0	0	0	0	0	0	0		1	0	0	0	0	0
Yes		1	0	0	0	0	No		0	0	0	0	0	0		0	0	0	0	0	0	0	0	0	0	0	0	0		0	0	0	0	0	0	0	0	0	0	0		0	0	0	0	0	0
Yes		0	1	0	1	0	No		0	0	0	0	0	0		1	0	0	0	0	0	0	0	0	0	0	0	0		0	0	0	0	0	0	1	1	0	0	0		1	1	0	0	0	0
Yes		1	1	0	0	0	No		0	0	0	0	0	0		1	0	0	0	0	0	0	1	0	0	0	0	0		0	0	0	1	0	1	0	1	0	1	0		0	0	0	1	1	0
Yes		0	1	0	0	0	No		0	0	0	0	0	0		1	0	0	1	0	0	1	1	0	0	0	0	0		1	0	0	0	0	0	0	0	0	0	0		0	0	0	1	0	0
Yes		1	0	0	0	0	Yes		1	0	0	0	0	0		1	0	1	1	0	0	1	1	0	0	0	0	0		1	1	0	0	0	1	0	0	0	0	0		0	0	0	1	1	0
Yes		1	0	0	0	0	No		0	0	0	0	0	0		1	1	0	0	0	0	0	1	0	0	0	0	0		1	0	0	0	0	0	0	0	0	0	0		0	0	0	0	0	0
Yes		0	0	0	0	0	No		0	0	0	0	0	0		1	0	0	0	0	0	0	0	0	0	0	0	0		0	0	0	0	0	0	0	0	0	0	0		0	0	0	0	0	0
Yes		1	0	0	0	0	No		0	0	0	0	0	0		0	0	0	0	0	0	0	0	0	0	0	0	0		0	0	0	0	0	0	0	0	0	0	1		0	0	0	0	0	0
Yes		0	1	1	0	0	Yes		1	0	1	0	0	1		0	0	0	0	0	0	0	0	0	0	1	0	0		0	0	1	0	0	0	0	0	0	0	0		0	0	1	0	0	0
Yes		1	0	0	0	0	Yes		1	0	0	0	0	0		1	0	0	1	0	0	0	0	0	0	0	0	0		0	0	0	0	0	0	0	1	1	0	0		0	0	0	1	0	0
Yes		0	0	0	0	0	No		0	0	0	0	0	0		1	0	0	0	0	0	0	0	0	0	0	1	0		0	1	0	0	0	0	0	0	0	0	0		0	0	0	0	0	0
Yes		0	1	0	0	0	No		0	0	0	0	0	0		1	0	0	0	0	0	0	1	0	0	0	0	0		0	0	0	0	0	0	0	1	0	0	0		0	0	0	0	0	0
Yes		1	0	1	0	0	No		0	0	0	0	0	0		1	0	0	0	0	0	0	0	0	0	0	0	0		0	0	0	0	0	0	0	0	0	0	0		0	0	0	0	0	0
Yes		0	0	0	0	0	Yes		0	1	0	0	0	0		1	0	0	0	0	0	0	0	0	0	0	0	0		1	0	0	1	0	0	0	0	0	0	1		0	0	0	0	0	1
Yes		0	0	0	0	0	No		0	0	0	0	0	0		1	0	0	0	0	0	0	1	0	0	0	0	0		0	0	0	0	0	0	0	0	0	0	0		0	0	0	0	0	0
Yes		1	0	0	0	0	No		0	0	0	0	0	0		1	0	0	0	0	0	0	0	0	0	0	0	0		1	1	0	1	0	1	0	0	0	0	0		0	0	0	1	0	0
Yes		0	1	0	0	0	No		0	0	0	0	0	0		1	0	0	1	0	1	1	1	0	0	0	0	0		1	1	1	1	1	0	0	0	0	0	0		0	0	0	1	1	1
Yes		1	0	0	0	0	No		0	0	0	0	0	0		1	0	0	0	1	0	1	1	0	0	1	0	0		1	1	0	0	0	0	0	0	0	0	0		0	0	0	1	0	0
Yes		1	0	0	0	0	No		0	0	0	0	0	0		0	0	0	0	0	0	0	0	0	0	0	0	0		0	0	0	0	0	0	0	0	0	0	0		0	0	0	0	0	0
Yes		1	1	0	0	0	No		0	0	0	0	0	0		1	0	0	1	0	0	0	0	0	0	0	0	0		1	1	0	0	0	0	0	0	0	0	0		0	0	0	1	1	1
Yes		0	1	1	1	0	Yes		0	1	0	1	0	0		0	0	0	0	0	0	0	1	1	0	0	0	0		0	0	0	0	0	0	1	0	0	0	0		0	0	0	0	1	0
Yes		1	0	1	1	0	No		0	0	0	0	0	0		0	1	0	1	0	0	0	0	0	0	0	0	0		0	0	1	1	0	1	0	0	0	0	0		0	1	0	1	0	0
Yes		1	0	0	1	0	No		0	0	0	0	0	0		1	0	1	0	1	1	0	0	0	0	1	0	0		1	0	1	1	0	0	0	0	0	0	0		0	1	0	1	1	1
Yes		0	0	0	0	0	No		0	0	0	0	0	0		1	1	1	1	1	1	1	1	1	1	1	1	1		1	1	1	1	1	1	1	1	1	1	1		1	1	1	1	1	1
Yes		0	1	1	0	0	Yes		1	0	1	1	0	0		1	0	1	1	1	0	0	0	0	1	0	0	1		1	0	1	0	1	0	1	0	0	0	0		1	0	1	1	0	0
Yes		1	0	0	0	0	No		0	0	0	0	0	0		1	0	0	1	0	0	1	1	0	0	0	0	0		1	1	1	1	1	1	0	0	0	0	0		0	0	0	1	0	0
Yes		1	1	1	1	0	Yes		1	0	0	0	0	0		0	0	1	0	0	0	0	0	0	0	0	0	0		1	0	0	0	0	0	0	0	0	0	0		0	0	0	0	0	1
Yes		1	1	0	0	0	No		0	0	0	0	0	0		1	0	0	1	0	1	1	1	0	0	1	1	0		1	0	1	1	1	1	0	0	0	0	0		1	0	0	1	1	0
Yes		1	1	0	0	0	Yes		1	0	0	0	0	0		1	0	0	0	0	0	0	0	0	0	0	0	0		0	0	1	0	0	0	0	0	0	0	0		0	0	0	1	0	0
Yes		0	0	0	0	0	No		0	0	0	0	0	0		0	0	0	0	0	0	0	0	0	0	0	0	0		0	0	0	0	0	0	0	0	0	0	0		0	0	0	0	0	0
Yes		1	0	0	0	0	No		0	0	0	0	0	0		0	0	0	0	0	0	0	0	0	0	0	0	0		1	1	0	0	0	1	1	0	0	0	1		0	0	0	1	0	0
Yes		1	1	0	0	0	Yes		1	1	1	0	0	0		1	0	0	0	0	0	0	1	0	0	0	0	0		1	0	0	1	0	0	1	1	0	0	0		0	0	0	0	0	0
Yes		1	0	0	0	0	No		0	0	0	0	0	0		1	0	0	0	0	0	0	1	0	0	0	0	0		1	0	0	0	0	0	0	0	0	0	0		0	0	0	1	0	0
Yes		0	0	0	0	0	No		0	0	0	0	0	0		0	0	0	0	0	0	0	0	0	0	0	0	0		0	0	0	0	0	0	0	0	0	0	0		0	0	0	0	0	0
Yes		0	1	0	0	0	No		0	0	0	0	0	0		0	0	0	0	0	0	0	0	0	0	0	0	0		0	0	0	0	0	0	0	0	0	0	0		0	0	0	0	0	0
Yes		1	1	0	0	0	No		0	0	0	0	0	0		1	0	0	1	0	0	1	1	0	1	0	0	1		1	0	1	0	1	1	0	0	0	0	0		0	0	0	1	0	0
Yes		1	0	1	0	0	Yes		0	0	1	0	0	0		1	1	1	1	0	0	0	0	0	0	0	0	0		1	1	0	0	1	1	1	0	0	0	0		1	0	0	0	0	0
Yes		0	1	1	1	0	Yes		1	0	0	0	0	0		1	0	0	0	0	0	0	0	0	0	0	0	0		0	0	0	1	0	0	0	0	0	0	0		0	1	0	0	0	0
Yes		1	0	0	0	0	Yes		1	1	0	0	0	0		0	0	0	1	0	0	0	0	0	0	0	0	0		0	0	0	1	0	0	0	0	0	0	0		1	0	0	0	0	0
Yes		1	1	0	0	0	No		0	0	0	0	0	0		1	1	1	0	0	0	1	1	0	1	0	1	1		1	1	1	1	1	1	0	0	0	1	0		0	0	1	1	0	0
Yes		1	1	0	0	0	Yes		1	0	0	0	0	0		1	0	0	1	1	1	1	1	0	0	0	1	0		1	1	1	0	0	0	0	0	1	1	1		0	0	1	1	0	1
Yes		0	0	0	0	0	No		0	0	0	0	0	0		1	0	0	0	0	0	0	1	0	0	0	1	0		0	0	0	0	0	0	0	0	0	0	0		0	0	0	0	0	0
Yes		1	1	1	0	0	No		0	0	0	0	0	0		1	0	0	1	0	0	1	1	0	1	1	1	0		1	1	1	1	1	1	1	1	1	1	1		0	0	0	1	1	1
Yes		1	1	1	0	0	No		0	0	0	0	0	0		1	0	1	0	0	0	0	1	0	0	0	0	0		1	1	1	1	1	1	1	1	1	1	0		0	0	0	0	0	0
Yes		0	1	0	1	0	Yes		0	0	0	1	0	0		0	1	0	0	0	0	0	1	0	0	1	0	0		0	0	1	0	0	0	0	1	0	0	0		0	0	0	0	1	0
Yes		1	1	1	1	0	Yes		0	0	0	0	0	1		0	0	0	1	0	0	0	0	0	0	0	0	0		0	0	0	1	0	0	0	0	0	0	0		0	0	0	0	1	0
Yes		0	1	0	0	0	No		0	0	0	0	0	0		1	1	1	1	0	1	1	1	0	1	0	1	1		1	1	1	1	1	1	1	1	1	1	1		0	0	0	1	1	0
Yes		0	0	0	0	0	No		0	0	0	0	0	0		0	0	0	0	0	0	0	0	0	0	0	0	0		0	0	0	0	0	0	0	0	0	0	0		0	0	0	0	0	0
Yes		1	1	1	1	0	No		0	0	0	0	0	0		1	1	0	0	0	0	0	0	0	0	0	0	0		1	1	1	0	0	0	0	0	0	0	0		1	0	1	0	0	0
Yes		1	1	0	1	0	No		0	0	0	0	0	0		1	0	0	1	0	0	0	0	1	0	0	0	0		0	0	1	1	0	0	0	0	0	0	1		0	0	0	1	1	0
Yes		1	0	0	0	0	No		0	0	0	0	0	0		1	0	0	1	1	0	1	1	0	1	0	0	0		1	1	1	1	1	1	1	1	1	0	1		0	0	0	0	0	0
Yes		0	0	0	0	0	No		0	0	0	0	0	0		1	0	0	0	0	0	0	0	0	0	0	0	0		1	1	0	0	0	0	1	1	0	0	0		0	0	0	0	0	0
Yes		1	0	0	0	0	No		0	0	0	0	0	0		1	0	0	0	0	1	0	1	0	0	0	0	0		0	1	0	1	1	1	1	1	1	0	1		0	0	0	1	0	0
Yes		1	1	1	1	0	Yes		1	1	1	1	1	1		1	1	1	1	1	1	1	1	1	1	1	1	1		1	1	1	1	1	1	1	1	1	1	1		1	1	1	1	1	1
Yes		1	0	1	0	0	No		0	0	0	0	0	0		0	1	1	0	0	1	1	0	0	0	0	0	0		0	1	0	1	1	1	0	0	0	0	0		1	0	1	0	1	1
Yes		1	1	0	0	0	No		0	0	0	0	0	0		1	0	0	1	0	0	0	1	0	0	0	0	0		1	1	0	1	0	1	1	1	1	0	0		0	0	0	0	0	0
Yes		1	1	1	1	0	No		0	0	0	0	0	0		0	1	1	0	1	0	1	1	0	0	0	0	0		0	0	0	1	0	0	1	0	0	1	0		0	1	0	1	1	0
Yes		1	0	1	1	0	Yes		0	1	0	1	0	1		1	0	0	1	0	1	1	0	0	0	0	0	0		0	1	0	0	0	0	0	0	0	0	0		0	1	1	0	1	0
Yes		0	0	0	0	0	No		0	0	0	0	0	0		0	0	0	0	0	0	0	0	0	0	0	0	0		0	0	0	0	0	0	0	0	0	0	0		0	0	0	0	0	0
Yes		1	0	1	1	0	No		0	0	0	0	0	0		0	0	0	0	0	0	1	1	0	0	0	0	0		0	0	0	1	0	0	0	0	0	0	0		0	0	0	0	1	0
Yes		0	0	0	0	0	No		0	0	0	0	0	0		0	0	0	0	0	0	0	0	0	0	0	0	0		0	0	0	0	0	0	0	0	0	0	0		0	0	0	0	0	0
Yes		0	0	0	0	0	No		0	0	0	0	0	0		0	0	0	0	0	0	0	0	0	0	0	0	0		0	0	0	0	0	0	0	0	0	0	0		0	0	0	0	0	0
Yes		1	1	0	0	0	Yes		1	0	0	0	0	0		1	0	0	0	0	0	0	0	0	0	0	0	0		0	0	0	1	0	0	0	0	0	0	0		0	0	0	1	0	0
Yes		0	0	0	0	0	No		0	0	0	0	0	0		0	0	0	0	0	0	0	0	0	0	0	0	0		0	0	0	0	0	0	0	0	0	0	0		0	0	0	0	0	0
Yes		1	0	1	1	0	No		0	0	0	0	0	0		0	0	0	0	0	0	0	0	0	0	0	0	0		0	0	0	0	0	0	0	0	0	0	0		0	0	0	0	0	0
Yes		1	1	0	0	0	No		0	0	0	0	0	0		0	0	0	0	0	0	1	1	0	0	0	0	0		0	0	0	0	0	1	1	0	0	0	0		0	0	0	1	0	0
Yes		1	0	0	1	0	No		0	0	0	0	0	0		1	0	0	0	0	0	0	0	0	0	0	0	0		0	0	0	0	0	0	0	0	0	0	1		1	0	0	0	0	0
Yes		0	0	0	0	0	No		0	0	0	0	0	0		0	0	0	0	0	0	0	1	0	0	1	0	0		1	0	0	0	0	0	0	0	0	0	0		0	0	0	0	0	0
Yes		1	1	0	0	0	No		0	0	0	0	0	0		1	0	0	0	0	0	0	1	0	0	0	1	0		0	0	0	0	0	1	1	1	1	0	1		0	0	0	0	0	0
Yes		0	1	0	0	0	No		0	0	0	0	0	0		1	0	0	0	0	1	0	0	0	0	0	0	0		1	1	0	1	0	1	0	0	0	0	0		0	0	0	0	0	0
Yes		0	0	0	0	0	No		0	0	0	0	0	0		0	0	0	0	0	0	0	0	0	0	0	0	0		0	0	0	0	0	0	0	0	0	0	0		0	0	0	0	0	0
Yes		0	0	0	0	0	No		0	0	0	0	0	0		0	0	0	0	0	0	0	0	0	0	0	0	0		0	0	0	0	0	0	0	0	0	0	0		0	0	0	0	0	0
Yes		1	0	1	1	0	Yes		1	1	1	1	1	1		1	1	1	1	1	1	1	1	1	1	1	1	1		1	1	1	1	1	1	1	1	1	1	1		1	1	1	1	1	1
Yes		1	1	1	1	0	No		0	0	0	0	0	0		1	1	1	1	1	1	1	1	1	1	1	1	1		1	1	1	1	1	1	1	1	1	1	1		1	1	1	1	1	1
Yes		1	1	0	0	0	No		0	0	0	0	0	0		0	0	0	0	1	0	0	0	0	0	0	0	0		0	1	0	0	0	0	0	0	0	0	0		0	0	0	0	1	0
Yes		0	0	0	0	0	No		0	0	0	0	0	0		0	0	0	0	0	0	0	0	0	0	0	0	0		0	0	0	1	0	0	0	1	0	0	1		0	0	0	0	0	0
Yes		1	0	1	0	0	Yes		1	0	0	0	0	0		0	0	1	0	0	0	0	0	0	0	0	0	0		0	1	0	0	0	0	0	0	0	0	0		0	1	0	0	0	0
Yes		0	0	0	0	0	No		0	0	0	0	0	0		1	1	1	1	1	1	1	1	1	1	1	1	1		1	1	1	1	1	1	1	1	1	1	1		1	1	1	1	1	1
Yes		1	0	0	0	0	No		0	0	0	0	0	0		1	0	0	0	0	0	0	1	0	0	0	0	0		0	0	0	1	0	0	0	0	0	0	0		0	0	0	0	0	0
Yes		1	0	0	0	0	No		0	0	0	0	0	0		0	0	0	1	0	0	1	0	0	0	0	0	0		1	0	0	1	0	1	0	0	1	0	0		0	0	0	0	0	1
Yes		0	1	0	0	0	No		0	0	0	0	0	0		1	0	0	0	0	1	0	0	0	0	0	0	0		0	0	0	1	0	1	1	0	0	0	0		0	0	0	0	0	0
Yes		1	0	0	1	0	No		0	0	0	0	0	0		0	0	0	0	0	0	0	1	0	0	0	0	0		1	0	0	0	0	0	0	0	1	0	0		1	0	0	0	0	0
Yes		0	0	0	0	0	No		0	0	0	0	0	0		0	0	1	0	1	0	1	0	1	0	1	1	0		0	0	1	1	0	1	0	0	0	0	0		1	1	0	0	1	1
Yes		1	0	0	0	0	Yes		1	0	0	0	0	0		0	0	0	0	0	1	0	0	0	0	0	0	0		0	0	0	1	0	0	0	0	0	0	0		1	0	0	0	0	1
Yes		0	1	1	1	0	No		0	0	0	0	0	0		0	0	0	0	0	0	0	0	0	0	0	1	0		0	0	0	0	0	0	0	0	1	0	1		0	0	0	0	1	0
Yes		1	1	1	1	0	Yes		0	0	0	0	0	0		0	0	0	0	0	0	0	0	0	0	0	0	0		0	0	0	1	0	0	0	0	0	0	0		0	0	0	0	0	1
Yes		1	1	1	1	0	Yes		1	1	1	1	1	1		1	1	1	1	1	1	1	1	1	1	1	1	1		1	1	1	1	1	1	1	1	1	1	1		1	1	1	1	1	1
Yes		1	0	1	0	0	Yes		1	0	0	0	0	0		0	0	0	0	0	0	0	0	0	0	0	0	1		1	0	0	0	0	0	0	1	0	0	0		0	0	0	0	0	1
Yes		0	0	0	0	0	No		0	0	0	0	0	0		0	0	0	0	0	0	0	0	0	0	0	0	0		0	0	0	0	0	0	0	0	0	0	0		0	0	0	0	0	0
Yes		0	0	0	0	0	No		0	0	0	0	0	0		0	0	0	0	0	0	0	0	0	0	0	0	0		0	0	0	0	0	0	0	0	0	0	0		0	0	0	0	0	0
Yes		1	1	1	1	0	Yes		1	1	1	1	1	0		1	1	1	1	1	1	1	1	1	0	1	1	1		1	1	0	0	0	1	0	1	0	0	1		0	1	1	0	1	0
Yes		0	0	0	0	0	No		0	0	0	0	0	0		0	0	0	0	0	0	0	0	0	0	0	0	0		0	0	0	0	0	0	0	0	0	0	0		0	0	0	0	0	0
Yes		0	0	0	0	0	No		0	0	0	0	0	0		0	0	0	0	0	0	0	0	0	0	0	0	0		0	0	0	0	0	0	0	0	0	0	0		0	0	0	0	0	0
Yes		0	0	0	0	0	No		0	0	0	0	0	0		0	0	0	0	0	0	0	0	0	0	0	0	0		0	0	0	0	0	0	0	0	0	0	0		0	0	0	0	0	0
Yes		1	0	1	0	0	Yes		1	1	1	1	1	1		1	1	1	1	1	1	1	1	1	1	1	1	1		1	1	1	1	1	1	1	1	1	1	1		1	1	1	1	1	1
Yes		1	1	0	0	0	No		0	0	0	0	0	0		1	0	0	0	0	0	0	1	0	0	0	0	0		1	1	0	1	0	0	1	0	1	1	0		0	1	0	0	0	1
Yes		0	1	1	0	0	Yes		0	0	0	0	0	0		0	0	0	0	0	0	0	0	0	0	0	0	0		0	0	0	0	0	0	0	0	0	0	0		0	0	0	0	0	0
Yes		0	0	0	0	0	Yes		1	1	1	1	1	1		0	0	0	0	0	0	0	0	0	0	0	0	0		0	0	0	0	0	0	0	0	0	0	0		0	0	0	0	0	0
Yes		1	0	0	0	0	No		0	0	0	0	0	0		0	0	0	1	0	0	0	1	0	0	1	0	0		0	0	0	1	0	1	1	1	0	0	1		0	0	0	0	0	0
Yes		0	0	0	0	0	No		0	0	0	0	0	0		0	0	0	0	0	0	0	0	0	0	0	0	0		0	0	0	0	0	0	0	0	0	0	0		0	0	0	0	0	0
Yes		0	1	0	1	0	Yes		1	1	1	1	1	1		0	0	0	0	0	0	0	1	0	0	0	0	1		1	0	0	0	0	0	0	0	0	0	0		0	0	0	1	0	0
Yes		0	0	1	0	0	No		0	0	0	0	0	0		0	0	0	1	0	0	0	0	0	0	0	0	0		0	0	0	1	0	0	0	0	0	0	0		0	0	0	0	0	0
Yes		1	0	0	0	0	No		0	0	0	0	0	0		1	0	0	0	0	0	0	1	0	0	0	0	0		0	0	0	0	0	0	0	1	0	0	0		0	0	0	1	0	0
Yes		0	0	0	0	0	No		0	0	0	0	0	0		0	0	0	0	0	0	0	0	0	0	0	0	0		0	0	0	0	0	0	0	0	0	0	0		0	0	0	0	0	0
Yes		0	0	0	0	0	No		0	0	0	0	0	0		0	0	0	0	0	0	0	0	0	0	0	0	0		0	0	0	0	0	0	0	0	0	0	0		0	0	0	0	0	0
Yes		0	0	0	0	0	Yes		1	0	0	0	0	0		0	1	0	0	0	0	0	0	0	0	0	0	0		1	0	0	0	0	0	0	0	0	0	0		0	0	1	0	0	0
Yes		0	0	0	0	0	No		0	0	0	0	0	0		0	0	0	0	0	0	0	0	0	0	0	0	0		0	0	0	0	0	0	0	0	0	0	0		0	0	0	0	0	0
Yes		1	1	1	1	0	Yes		0	0	0	0	0	0		1	0	1	1	1	1	0	0	1	0	1	0	1		0	0	1	0	0	1	0	1	0	1	0		1	1	1	1	1	1
Yes		1	1	0	1	0	Yes		0	0	1	0	1	0		0	0	0	0	0	0	0	0	0	0	0	1	0		0	0	0	0	0	0	1	0	0	0	0		0	1	0	0	0	0
Yes		1	0	0	1	0	Yes		0	0	0	0	0	1		0	0	0	0	0	0	0	1	0	0	0	0	0		0	0	0	0	0	0	0	0	0	0	1		0	0	0	0	0	1
Yes		0	0	0	0	0	No		0	0	0	0	0	0		0	0	0	0	0	0	0	0	0	0	0	0	0		0	0	0	0	0	0	0	0	0	0	0		0	0	0	0	0	0
Yes		0	0	1	0	0	No		0	0	0	0	0	0		1	0	0	0	0	0	0	0	0	0	0	0	0		1	0	0	0	0	0	0	0	0	0	0		0	0	0	1	0	0
Yes		0	1	0	1	0	No		0	0	0	0	0	0		0	0	0	0	0	0	0	0	0	0	0	0	0		0	0	1	0	1	0	0	1	0	0	0		1	0	0	0	0	1
Yes		0	0	1	0	0	No		0	0	0	0	0	0		0	0	0	0	0	0	0	0	0	0	0	0	0		0	0	0	0	0	0	0	0	0	0	0		0	0	0	0	0	0
Yes		1	0	0	1	0	Yes		0	0	0	0	0	0		0	0	0	0	0	0	1	1	0	0	0	0	0		0	1	0	1	1	0	0	0	0	0	1		0	1	0	1	0	1
Yes		1	1	1	1	0	Yes		1	0	1	1	0	0		1	0	0	1	1	0	1	1	0	1	1	1	1		1	0	0	1	0	1	1	1	1	1	1		0	0	0	1	0	0
Yes		0	0	0	0	0	No		0	0	0	0	0	0		0	0	0	0	0	0	0	0	0	0	0	0	0		0	0	0	0	0	0	0	0	0	0	0		0	0	0	0	0	0
Yes		1	1	1	0	0	Yes		0	1	0	0	0	0		1	0	0	0	0	0	0	0	0	0	0	0	0		1	0	0	0	0	0	0	1	0	0	0		0	0	0	1	0	0
Yes		1	0	1	0	0	Yes		1	0	1	0	0	1		1	0	0	0	1	0	0	1	0	0	0	0	0		1	0	0	0	1	0	0	0	0	0	1		1	0	0	0	1	1
Yes		1	0	1	1	0	Yes		1	0	1	1	0	1		1	1	0	0	1	0	1	0	1	1	1	0	1		1	0	1	0	0	1	0	0	1	0	0		1	0	1	0	0	1
Yes		0	0	0	1	0	No		0	0	0	0	0	0		1	0	0	0	0	0	0	0	0	0	0	0	0		1	0	0	0	0	0	0	0	0	1	0		0	0	0	0	0	1
Yes		0	1	0	1	0	No		0	0	0	0	0	0		0	0	0	0	1	0	0	0	1	0	0	1	0		0	0	0	0	0	0	0	0	0	0	1		0	0	0	0	0	1
Yes		0	0	0	0	0	No		0	0	0	0	0	0		1	0	0	0	0	0	0	1	0	0	0	0	0		0	1	0	0	0	0	0	0	0	0	0		0	0	0	0	0	0
Yes		1	0	0	0	0	No		0	0	0	0	0	0		0	0	0	0	0	0	0	0	0	0	0	0	0		0	0	0	0	0	0	0	0	0	0	0		0	0	0	0	0	0
Yes		1	1	0	0	0	Yes		1	0	1	0	1	1		0	0	0	1	0	0	1	1	0	1	1	0	0		1	0	1	0	1	0	1	1	1	1	0		0	0	1	1	1	0
Yes		1	0	0	1	0	No		0	0	0	0	0	0		0	0	0	0	0	0	0	0	0	0	0	0	0		1	0	0	1	0	0	0	0	0	0	0		0	0	0	0	0	0
Yes		1	0	0	0	0	No		0	0	0	0	0	0		1	0	0	0	0	0	0	1	0	0	0	0	1		0	0	0	0	0	0	0	0	0	0	0		0	0	0	0	0	0
Yes		0	0	0	0	0	No		0	0	0	0	0	0		0	1	0	0	1	1	0	1	0	0	0	1	1		0	1	0	1	1	0	1	1	0	0	0		1	0	0	0	1	0
Yes		1	1	1	1	0	Yes		0	0	0	0	0	0		0	0	0	0	0	0	0	0	0	0	0	0	0		0	0	0	0	0	0	0	0	0	0	0		0	0	0	0	0	0
Yes		1	1	0	1	0	No		0	0	0	0	0	0		1	0	0	1	0	0	0	1	0	0	0	0	0		0	1	0	0	0	0	1	1	0	0	0		0	0	0	1	0	0
Yes		0	0	0	0	0	No		0	0	0	0	0	0		0	1	0	0	0	0	0	0	0	0	1	0	0		0	0	0	0	0	0	0	0	1	0	0		0	0	1	0	0	0
Yes		0	0	0	0	0	Yes		0	0	1	0	1	0		0	0	0	0	0	0	0	0	0	1	0	0	0		0	0	0	0	0	0	1	0	0	0	1		0	1	0	0	1	0
Yes		0	0	1	0	0	Yes		0	0	0	1	1	0		0	0	0	0	0	1	0	1	0	1	0	0	0		0	0	1	0	0	1	0	0	0	0	0		0	1	0	0	0	0
Yes		0	0	0	0	0	No		0	0	0	0	0	0		0	0	0	0	0	0	0	0	0	0	0	0	0		0	0	0	0	0	0	0	0	0	0	0		0	0	0	0	0	0
Yes		0	0	0	0	0	No		0	0	0	0	0	0		0	0	0	0	0	0	0	0	0	0	0	0	0		0	0	0	0	0	0	0	0	0	0	0		0	0	0	0	0	0
Yes		0	1	0	0	0	No		0	0	0	0	0	0		0	0	0	0	0	0	0	0	0	0	0	0	0		0	0	0	0	0	0	0	0	0	0	0		0	0	0	0	0	0
Yes		0	0	0	0	0	No		0	0	0	0	0	0		0	0	0	0	0	0	0	0	0	0	0	0	0		0	0	0	0	0	0	0	0	0	0	0		0	0	0	0	0	0
Yes		0	0	0	0	0	No		0	0	0	0	0	0		0	0	0	0	0	0	0	0	0	0	0	0	0		0	0	0	0	0	0	0	0	0	0	0		0	0	0	0	0	0
Yes		1	0	1	0	0	No		0	0	0	0	0	0		0	1	0	0	0	0	1	1	0	0	0	1	1		1	0	0	1	1	1	0	1	1	1	1		1	1	0	1	0	1
Yes		0	0	0	0	0	No		0	0	0	0	0	0		0	0	0	0	0	0	0	0	0	0	0	0	0		0	0	0	0	0	0	0	0	0	0	0		0	0	0	0	0	0
Yes		0	0	0	0	0	No		0	0	0	0	0	0		1	0	0	0	0	0	0	0	0	0	0	0	0		0	0	0	0	0	0	0	0	0	0	0		0	0	0	1	0	0
Yes		0	0	1	0	0	Yes		0	0	0	1	0	0		0	0	0	1	0	0	0	0	0	0	0	0	0		0	0	0	1	0	0	0	0	0	0	0		0	0	1	0	0	0
Yes		1	0	0	1	0	Yes		0	0	0	0	0	1		0	0	0	0	0	0	1	1	0	0	0	0	0		0	0	0	1	1	0	0	0	0	0	1		0	1	0	1	0	1
Yes		0	0	1	0	0	No		0	0	0	0	0	0		0	0	0	0	0	0	0	0	0	0	0	0	0		0	0	0	0	0	0	0	0	0	0	0		0	0	0	0	0	0
Yes		0	0	0	0	0	No		0	0	0	0	0	0		0	0	0	0	0	0	0	0	0	0	0	0	0		0	0	0	0	0	0	0	0	0	0	0		0	0	0	0	0	0
Yes		0	0	0	0	0	No		0	0	0	0	0	0		0	0	0	0	0	0	0	0	0	0	0	0	0		0	0	0	0	0	0	0	0	0	0	0		0	0	0	0	0	0
Yes		0	1	0	0	0	No		0	0	0	0	0	0		1	0	0	0	0	0	0	0	0	0	0	0	0		1	1	1	1	1	1	1	1	1	0	0		1	0	0	0	0	0
Yes		0	0	0	0	0	No		0	0	0	0	0	0		0	0	0	0	0	0	0	0	0	0	0	0	0		0	0	0	0	0	0	0	0	0	0	0		0	0	0	0	0	0
Yes		0	0	0	0	0	No		0	0	0	0	0	0		0	0	0	0	0	0	0	0	0	0	0	0	0		0	0	0	0	0	0	0	0	0	0	0		0	0	0	0	0	0
Yes		0	0	0	0	0	No		0	0	0	0	0	0		0	0	0	0	0	0	0	0	0	0	0	0	0		0	0	0	0	0	0	0	0	0	0	0		0	0	0	0	0	0
Yes		0	0	0	0	0	No		0	0	0	0	0	0		0	0	0	0	0	0	0	0	0	0	0	0	0		0	0	0	0	0	0	0	0	0	0	0		0	0	0	0	0	0
Yes		1	0	0	0	0	Yes		0	0	0	0	0	0		1	0	0	0	1	0	0	1	0	0	0	0	0		1	0	0	1	0	1	1	1	0	0	0		0	0	0	0	0	0
Yes		1	0	0	0	0	No		0	0	0	0	0	0		0	0	0	0	0	0	0	0	0	0	0	0	0		0	0	0	1	0	0	1	1	0	0	0		0	0	0	0	0	0
Yes		0	0	1	0	0	No		0	0	0	0	0	0		1	0	0	0	0	0	0	0	0	0	0	0	0		1	1	0	1	0	0	0	0	0	0	0		0	0	0	0	0	0
Yes		1	0	0	0	0	No		0	0	0	0	0	0		1	0	0	0	0	0	0	1	0	0	0	0	0		0	1	0	0	0	1	1	1	1	0	0		0	0	0	0	0	0
Yes		1	0	1	0	0	No		0	0	0	0	0	0		1	0	0	0	1	0	1	1	0	0	0	0	0		1	0	1	1	0	0	0	1	0	0	0		0	0	0	0	0	0
Yes		0	0	0	0	0	No		0	0	0	0	0	0		0	0	0	0	0	0	0	0	0	0	0	0	0		0	0	0	0	0	0	0	0	0	0	0		0	0	0	0	0	0
Yes		0	0	0	0	0	No		0	0	0	0	0	0		0	0	0	0	0	0	0	0	0	0	0	0	0		1	0	0	1	0	0	0	0	1	1	0		0	0	0	0	0	0
Yes		1	1	0	0	0	No		0	0	0	0	0	0		1	1	0	1	1	0	1	1	0	0	0	1	0		0	1	0	0	0	0	0	0	0	1	0		0	0	0	1	0	0
Yes		1	1	0	0	0	No		0	0	0	0	0	0		0	0	0	0	0	0	0	1	0	0	0	0	0		1	0	0	1	0	1	1	1	1	0	1		0	0	0	1	0	0
Yes		1	0	0	0	0	Yes		1	0	0	0	0	0		1	0	0	0	1	0	0	1	0	0	0	0	0		1	1	0	1	0	0	0	1	0	1	0		0	0	0	1	0	0
Yes		0	1	0	0	0	No		0	0	0	0	0	0		1	0	0	0	1	0	0	1	0	0	0	0	0		1	0	0	1	0	1	1	1	0	0	0		0	0	0	1	0	0
Yes		1	0	0	0	0	No		0	0	0	0	0	0		1	0	0	0	1	0	0	1	0	0	0	0	0		0	0	0	0	0	1	0	0	0	0	0		0	0	0	0	0	0
Yes		1	0	0	0	0	No		0	0	0	0	0	0		1	0	0	1	0	0	0	1	1	0	0	0	1		0	0	0	0	0	0	0	1	0	0	0		0	0	0	0	0	0
Yes		0	1	0	0	0	No		0	0	0	0	0	0		0	0	0	0	0	0	0	0	0	0	0	0	0		0	0	0	0	0	0	0	0	0	0	0		0	0	0	0	0	0
Yes		0	1	0	0	0	Yes		0	1	0	0	0	0		1	0	0	0	0	0	1	0	0	0	0	0	0		1	0	1	0	0	0	0	1	0	0	0		0	0	0	1	0	0
Yes		1	0	0	0	0	No		0	0	0	0	0	0		0	0	0	0	0	0	0	0	0	0	0	0	0		0	0	0	0	0	0	0	0	0	0	0		0	0	0	0	0	0
Yes		0	1	0	0	0	No		0	0	0	0	0	0		0	0	0	0	0	0	0	0	0	0	0	0	0		0	0	0	0	0	0	0	0	0	0	0		0	0	0	0	0	0
Yes		1	1	1	1	0	No		0	0	0	0	0	0		0	0	0	0	0	0	0	1	0	0	0	0	0		0	0	0	1	0	0	0	0	0	0	0		0	0	0	0	0	1
Yes		1	1	0	0	0	No		0	0	0	0	0	0		0	0	0	0	0	0	0	0	0	0	0	0	0		0	0	0	0	0	0	0	0	0	0	0		0	0	0	1	0	0
Yes		1	1	0	0	0	Yes		0	1	0	0	0	1		1	0	0	1	1	1	0	1	0	0	0	0	0		1	1	1	1	0	1	1	1	1	1	1		1	0	0	0	0	0
Yes		1	0	0	0	0	No		0	0	0	0	0	0		0	0	0	0	0	0	0	0	0	0	0	0	0		0	0	0	0	0	0	0	0	0	0	0		0	0	0	0	0	0
Yes		1	0	0	0	0	No		0	0	0	0	0	0		0	0	0	0	0	0	0	0	0	0	0	0	0		0	0	0	0	0	0	0	0	0	0	0		0	0	0	0	0	0
Yes		1	0	0	0	0	Yes		1	0	0	0	0	0		0	0	0	0	0	0	0	1	0	0	0	0	0		1	0	0	0	0	0	0	1	0	0	1		0	0	0	1	0	0
Yes		1	0	0	0	0	No		0	0	0	0	0	0		0	0	0	0	0	0	0	0	0	0	0	0	0		0	0	0	0	0	0	0	0	0	0	0		0	0	0	0	0	0
Yes		1	1	0	1	0	Yes		0	1	0	1	0	0		1	0	0	1	1	1	0	1	0	0	0	0	0		1	1	1	1	1	1	1	1	1	1	1		1	1	0	0	0	1
Yes		0	0	0	0	0	No		0	0	0	0	0	0		0	0	0	0	0	0	0	1	0	0	0	0	0		0	0	0	0	0	0	0	0	0	0	0		0	0	0	0	0	0
Yes		0	0	0	0	0	No		0	0	0	0	0	0		0	0	0	0	0	0	0	0	0	0	0	0	0		0	0	0	0	0	0	0	0	0	0	0		0	0	0	0	0	0
Yes		1	1	0	0	0	No		0	0	0	0	0	0		1	0	0	1	1	1	1	1	0	0	0	1	0		0	1	1	1	0	1	1	1	0	0	0		0	0	0	0	0	0
Yes		0	0	0	0	0	No		0	0	0	0	0	0		0	0	0	0	0	0	0	0	0	0	0	0	0		0	0	0	0	0	0	0	0	0	0	0		0	0	0	0	0	0
Yes		0	0	0	0	0	No		0	0	0	0	0	0		1	0	0	0	0	0	0	0	0	0	0	0	0		0	0	0	0	0	0	0	0	0	0	0		0	0	0	0	0	0
Yes		0	0	0	1	0	No		0	0	0	0	0	0		0	0	0	0	0	0	0	1	0	0	0	0	0		1	0	0	0	0	0	0	0	0	0	0		0	0	0	0	0	0
Yes		0	1	0	1	0	No		0	0	0	0	0	0		0	0	0	0	0	0	1	0	0	0	0	0	0		0	1	0	0	0	0	0	0	0	0	0		1	0	0	0	0	0
Yes		0	0	0	0	0	No		0	0	0	0	0	0		0	0	0	0	0	0	0	0	0	0	0	0	0		0	0	0	0	0	0	0	0	0	0	0		0	0	0	0	0	0
Yes		1	0	0	0	0	No		0	0	0	0	0	0		1	0	0	0	0	0	1	1	0	0	0	0	0		1	1	1	1	1	1	0	1	0	1	1		0	0	0	1	0	0
Yes		1	1	1	0	0	No		0	0	0	0	0	0		1	0	0	1	1	1	0	1	0	1	0	1	0		1	0	0	1	0	1	1	1	1	1	0		1	0	0	0	0	0
Yes		0	0	0	0	0	No		0	0	0	0	0	0		0	0	0	0	0	0	0	0	0	0	0	0	0		0	0	0	0	0	0	0	0	0	0	0		0	0	0	0	0	0
Yes		1	0	0	0	0	No		0	0	0	0	0	0		0	0	0	0	0	0	0	0	0	0	0	0	0		0	0	0	1	1	0	0	1	0	0	0		0	0	0	0	0	0
Yes		0	0	0	0	0	No		0	0	0	0	0	0		0	0	0	0	0	0	0	0	0	0	0	0	0		0	0	0	0	0	0	0	0	0	0	0		0	0	0	0	0	0
Yes		0	0	0	0	0	No		0	0	0	0	0	0		0	0	0	0	0	0	0	0	0	0	0	0	0		0	0	0	0	0	0	0	0	0	0	0		0	0	0	0	0	0
Yes		0	0	0	0	0	No		0	0	0	0	0	0		0	0	0	0	0	0	0	0	0	0	0	0	0		0	0	0	0	0	0	0	0	0	0	0		0	0	0	0	0	0
Yes		0	0	0	1	0	No		0	0	0	0	0	0		1	1	1	1	1	1	1	1	1	1	1	1	1		1	1	1	1	1	1	1	1	1	1	1		1	1	1	1	1	1
Yes		1	0	0	0	0	No		0	0	0	0	0	0		0	0	0	1	0	0	1	1	0	0	1	0	0		0	0	0	0	0	0	0	0	0	0	0		0	0	0	0	0	0
Yes		1	0	1	0	0	No		0	0	0	0	0	0		1	0	1	1	0	0	0	0	1	0	0	0	0		1	0	1	0	1	0	1	0	1	0	0		0	0	1	0	1	0
Yes		1	1	0	0	0	Yes		1	1	1	1	1	1		0	1	0	1	0	1	0	0	0	0	0	1	0		0	1	0	0	0	1	0	0	0	1	1		0	1	1	1	0	0
Yes		0	0	1	1	0	Yes		1	0	0	0	0	0		0	0	0	1	0	0	0	0	0	0	0	0	0		0	1	0	0	0	0	0	0	0	0	0		1	0	0	0	0	0
Yes		1	1	1	0	0	Yes		1	1	1	0	0	0		0	1	0	1	1	1	0	1	0	1	1	0	0		1	1	1	1	0	0	1	1	1	1	0		0	0	0	1	0	1
Yes		1	0	1	1	0	No		0	0	0	0	0	0		0	1	1	0	0	0	1	1	0	1	1	0	0		0	0	1	1	1	0	0	1	1	1	0		0	1	1	1	1	0
Yes		1	1	0	0	0	No		0	0	0	0	0	0		1	0	0	0	0	1	0	1	0	0	0	0	0		1	1	0	0	0	0	0	0	0	0	0		0	0	0	1	0	0
Yes		0	0	0	0	0	Yes		1	0	0	0	0	0		0	0	0	1	0	0	0	0	0	0	0	0	0		1	0	0	0	0	0	0	0	0	0	0		0	0	0	0	0	1
Yes		1	1	0	0	0	No		0	0	0	0	0	0		1	0	0	1	1	1	1	1	0	0	0	1	0		0	1	0	1	0	1	1	1	1	0	1		0	0	0	0	0	0
Yes		1	0	1	1	0	No		0	0	0	0	0	0		0	0	1	0	0	0	0	0	0	0	0	0	0		0	1	0	0	0	0	0	0	0	0	0		0	1	0	0	0	0
Yes		0	0	0	0	0	No		0	0	0	0	0	0		0	0	0	0	0	0	0	0	0	0	0	0	0		0	0	0	0	0	0	0	0	0	0	0		0	0	0	0	0	0
Yes		1	0	1	0	0	Yes		1	1	1	0	0	0		1	1	0	0	0	0	0	0	0	0	0	0	0		1	1	1	0	0	0	0	0	0	1	0		0	1	1	0	0	0
Yes		0	1	0	0	0	No		0	0	0	0	0	0		1	0	0	0	0	0	0	0	0	0	0	0	0		1	1	1	1	0	0	0	0	0	0	0		0	0	0	0	0	0
Yes		0	1	1	1	0	Yes		1	0	1	0	0	0		1	1	0	0	0	0	0	0	0	0	0	0	0		0	0	0	0	0	1	1	1	1	0	1		0	0	0	0	0	0
Yes		0	0	0	0	0	No		0	0	0	0	0	0		0	0	0	0	0	0	0	0	0	0	0	0	0		0	0	0	0	0	0	0	0	0	0	0		0	0	0	0	0	0
Yes		1	0	0	0	0	Yes		1	0	0	0	0	0		1	0	0	0	0	0	0	0	0	0	0	0	0		0	1	0	0	0	1	1	0	0	0	0		0	0	0	1	0	0
Yes		0	0	1	0	0	No		0	0	0	0	0	0		1	0	0	1	0	0	1	1	0	0	0	0	0		1	1	1	1	1	1	1	1	1	1	1		0	0	0	1	0	0
Yes		1	0	1	0	0	No		0	0	0	0	0	0		1	1	0	1	0	0	0	0	0	0	0	0	0		0	1	0	1	0	1	0	0	0	0	0		1	0	1	0	1	0
Yes		1	1	1	1	0	Yes		1	0	0	0	0	0		1	1	0	0	1	0	0	0	0	0	0	0	0		1	0	0	0	0	0	0	0	0	0	0		0	1	1	0	1	0
Yes		1	0	0	0	0	No		0	0	0	0	0	0		1	0	0	0	0	0	0	1	0	0	0	0	0		0	0	0	1	0	1	0	0	0	0	1		0	0	0	0	0	0
Yes		0	0	0	0	0	No		0	0	0	0	0	0		0	0	0	0	0	0	0	0	0	0	0	0	0		1	0	0	0	0	0	0	0	0	0	0		0	0	0	0	0	0
Yes		1	0	0	1	0	No		0	0	0	0	0	0		0	0	0	1	1	0	1	0	0	0	0	0	1		0	0	0	1	0	1	1	0	0	1	0		0	0	1	0	1	1
Yes		1	0	1	0	0	No		0	0	0	0	0	0		1	0	1	1	1	1	0	0	1	0	0	0	0		1	0	1	1	0	1	0	1	1	1	0		1	0	1	1	1	0
Yes		1	1	1	1	0	Yes		1	1	1	1	1	1		1	1	1	1	1	1	1	1	1	1	1	1	1		1	1	1	0	0	0	0	0	1	0	0		1	0	1	1	0	0
Yes		1	0	0	0	0	No		0	0	0	0	0	0		1	0	0	0	1	0	0	1	0	0	0	0	0		1	0	0	0	0	1	0	0	0	0	0		0	0	0	0	0	0
Yes		1	1	1	1	0	No		0	0	0	0	0	0		0	0	0	0	0	0	0	0	0	0	0	0	0		0	0	0	0	0	0	0	0	0	0	0		0	0	0	0	0	0
Yes		0	1	0	1	0	No		0	0	0	0	0	0		1	0	1	0	0	0	0	0	0	0	0	0	0		1	0	0	1	0	1	1	1	0	1	0		0	0	0	1	0	0
Yes		1	0	0	0	0	No		0	0	0	0	0	0		1	1	0	0	0	0	0	0	0	0	0	0	0		1	0	0	0	0	0	0	1	0	0	0		0	0	0	1	0	0
Yes		1	0	0	0	0	No		0	0	0	0	0	0		0	0	0	0	0	0	0	1	0	0	0	0	0		0	1	0	1	0	1	1	0	0	0	0		0	0	0	0	0	0
Yes		1	1	1	0	0	No		0	0	0	0	0	0		1	0	1	0	0	1	0	1	0	0	1	0	1		1	0	1	0	0	1	1	0	1	0	0		1	1	0	0	1	0
Yes		1	0	0	0	0	No		0	0	0	0	0	0		1	0	0	0	0	0	0	1	0	0	0	0	0		1	1	1	1	0	1	1	1	1	0	1		0	0	0	0	0	0
Yes		1	0	0	1	0	No		0	0	0	0	0	0		1	0	1	1	0	0	0	0	0	1	0	0	0		1	0	1	0	1	0	1	0	1	0	1		1	1	0	1	1	0
Yes		0	1	1	1	0	No		0	0	0	0	0	0		1	0	0	0	0	1	1	0	0	1	1	0	0		0	1	1	0	0	0	1	0	0	0	0		1	0	0	1	0	0
Yes		0	1	0	0	0	No		0	0	0	0	0	0		1	0	0	1	0	0	0	1	0	0	0	0	0		1	0	0	0	0	0	0	1	0	0	0		0	0	0	0	0	1
Yes		1	1	0	0	0	No		0	0	0	0	0	0		1	0	0	0	0	1	0	1	0	0	0	0	0		0	0	0	1	0	1	1	1	1	0	1		1	0	0	1	0	0
Yes		1	1	1	1	0	Yes		1	1	1	1	1	1		1	1	1	1	1	1	1	1	1	1	1	1	1		1	1	1	1	1	1	1	1	1	1	1		1	1	1	1	1	1
Yes		1	0	1	0	0	Yes		0	0	0	0	0	1		0	0	0	0	0	0	0	0	1	0	0	0	0		0	0	1	0	0	0	0	0	0	0	0		0	0	0	0	1	0
Yes		1	1	1	1	0	No		0	0	0	0	0	0		1	1	1	1	1	1	1	1	1	1	1	1	1		1	1	1	1	1	1	1	1	1	1	1		1	1	1	1	1	1
Yes		1	1	0	0	0	No		0	0	0	0	0	0		1	1	1	0	0	0	0	1	1	1	1	0	0		1	0	0	0	1	0	0	1	1	0	1		1	1	0	1	0	1
Yes		0	0	0	0	0	No		0	0	0	0	0	0		1	0	0	0	0	0	0	1	0	0	0	0	0		1	0	0	0	0	0	0	0	0	0	0		1	0	0	0	0	0
Yes		0	0	0	0	0	No		0	0	0	0	0	0		0	1	0	0	0	0	0	0	0	0	0	0	0		1	0	0	0	0	0	0	0	0	0	0		1	0	0	0	0	0
Yes		1	0	0	1	0	Yes		1	1	1	1	1	1		1	1	1	1	1	1	1	1	1	1	1	1	1		1	1	1	1	1	1	1	1	1	1	1		1	1	1	1	1	1
Yes		0	0	1	1	0	Yes		1	1	1	1	0	1		0	0	1	0	1	1	1	0	1	0	1	0	1		1	1	0	0	1	0	1	1	1	1	1		1	1	1	1	1	1
Yes		0	0	0	0	0	No		0	0	0	0	0	0		1	0	0	0	0	0	0	0	0	0	0	0	0		0	0	0	0	0	0	0	0	0	0	0		0	0	0	0	0	0
Yes		1	1	1	1	0	Yes		1	1	1	1	1	1		1	1	1	1	1	1	1	1	1	1	1	1	1		1	1	1	1	1	1	1	1	1	1	1		1	1	1	1	1	1
Yes		1	0	0	1	0	Yes		0	1	0	0	0	0		1	0	0	0	0	0	0	0	0	0	0	1	0		0	1	0	0	0	0	0	0	0	0	0		0	0	1	1	0	0
Yes		1	1	1	1	0	Yes		1	1	1	1	1	1		1	1	1	1	1	1	1	1	1	1	1	1	1		1	1	1	1	1	1	1	1	1	1	1		1	1	1	1	1	1
Yes		0	1	1	1	0	No		0	0	0	0	0	0		0	0	1	0	0	0	0	0	0	0	0	0	0		1	0	0	0	0	0	0	0	0	0	0		1	0	0	0	0	0
Yes		0	1	0	0	0	Yes		1	0	0	0	1	0		0	0	1	0	0	0	0	0	0	0	0	0	0		1	1	1	1	1	1	1	1	1	1	1		1	1	1	1	1	1
Yes		0	0	0	0	0	No		0	0	0	0	0	0		0	0	0	0	0	0	0	0	0	0	0	0	0		0	0	0	0	0	0	0	0	0	0	0		0	0	0	0	0	0
Yes		1	1	0	0	0	No		0	0	0	0	0	0		1	0	0	0	0	1	0	0	0	0	0	1	0		1	1	1	1	1	1	1	1	1	1	1		1	0	0	0	0	0
Yes		1	0	1	0	0	No		0	0	0	0	0	0		1	0	0	0	1	0	0	0	0	0	1	0	0		1	0	0	0	0	1	0	0	0	0	1		0	1	1	0	0	0
Yes		1	1	1	1	0	No		0	0	0	0	0	0		1	0	0	0	0	1	0	1	0	0	0	0	0		1	1	1	1	1	1	1	1	1	0	0		0	0	0	0	0	0
Yes		1	1	0	0	0	Yes		0	0	0	0	1	0		1	0	0	0	0	1	1	1	0	0	0	1	0		0	0	0	1	1	1	1	1	1	1	1		1	0	0	0	0	0
Yes		1	0	0	0	0	No		0	0	0	0	0	0		1	0	0	0	0	0	0	1	0	0	0	1	0		0	0	0	1	0	1	1	1	0	0	1		0	0	0	0	0	0
Yes		1	0	0	0	0	No		0	0	0	0	0	0		1	0	0	0	0	0	0	1	0	0	0	0	0		0	0	0	1	0	0	0	1	0	0	0		0	0	0	0	0	0
Yes		1	0	0	0	0	No		0	0	0	0	0	0		1	0	0	0	0	1	1	1	0	0	0	0	0		0	0	0	1	0	0	0	0	0	0	0		0	0	0	0	0	0
Yes		0	1	0	0	0	No		0	0	0	0	0	0		1	0	0	0	1	1	1	0	0	0	0	0	0		0	1	1	1	1	1	1	1	0	1	1		1	0	0	0	0	0
Yes		1	1	0	1	0	Yes		0	0	0	0	0	0		0	0	0	0	0	0	0	0	0	0	0	0	0		0	0	0	0	0	0	0	0	0	0	0		0	0	0	0	0	0
Yes		1	0	1	1	0	Yes		1	0	0	0	1	1		1	0	1	0	0	0	1	0	0	0	1	1	0		1	0	0	1	0	0	1	0	0	1	0		0	0	0	1	1	0
Yes		0	0	0	0	0	No		0	0	0	0	0	0		1	0	0	0	0	0	0	1	0	0	0	0	0		0	0	0	0	0	0	0	1	0	0	0		0	0	0	0	0	0
Yes		0	0	0	0	0	No		0	0	0	0	0	0		0	0	0	0	0	0	0	0	0	0	0	0	0		0	0	0	0	0	0	0	0	0	0	0		0	0	0	0	0	0
Yes		1	0	0	0	0	No		0	0	0	0	0	0		1	0	0	0	0	0	1	1	0	0	0	0	0		1	1	1	1	0	1	1	1	0	0	1		0	0	0	0	0	0
Yes		1	1	1	1	0	Yes		0	0	1	1	1	0		0	0	1	1	1	0	0	0	1	1	0	0	1		1	1	1	0	0	0	0	0	1	1	1		0	1	1	1	0	0
Yes		0	0	0	0	0	No		0	0	0	0	0	0		0	0	0	0	0	0	0	0	0	0	0	0	1		1	0	0	0	0	0	0	0	0	1	0		0	0	0	0	1	0
Yes		0	0	0	0	0	No		0	0	0	0	0	0		0	0	0	0	0	0	0	0	0	0	0	0	0		0	0	0	0	0	0	0	0	0	0	0		0	0	0	0	0	0
Yes		0	0	0	0	0	No		0	0	0	0	0	0		0	0	0	0	0	0	0	0	0	0	0	0	0		0	0	0	0	0	0	0	0	0	0	0		0	0	0	0	0	1
Yes		1	1	0	0	0	Yes		0	1	0	0	0	1		0	1	0	1	0	0	0	1	0	0	1	0	1		1	1	0	0	0	0	0	0	0	0	0		0	0	1	1	0	1
Yes		1	1	1	1	0	Yes		1	1	1	1	1	1		1	0	0	0	0	0	0	0	0	0	0	0	0		1	1	1	1	1	1	1	1	1	1	1		1	1	1	1	1	1
Yes		1	0	1	0	0	No		0	0	0	0	0	0		0	0	0	0	0	0	1	1	0	0	0	0	0		1	0	1	0	0	0	0	0	0	0	0		0	0	0	0	1	1
Yes		1	0	0	0	0	No		0	0	0	0	0	0		0	0	0	0	0	0	0	0	0	0	0	0	0		0	0	0	0	0	0	0	0	0	0	0		0	0	0	0	0	0
Yes		0	0	0	0	0	No		0	0	0	0	0	0		1	1	1	1	1	1	1	1	1	1	1	1	1		1	1	1	1	1	1	1	1	1	1	1		1	1	1	1	1	1
Yes		1	1	0	0	0	No		0	0	0	0	0	0		0	0	0	0	0	0	0	0	0	0	0	0	0		1	0	1	1	1	0	1	1	0	1	0		1	0	0	0	1	1
Yes		1	1	1	1	0	Yes		1	0	0	0	0	1		1	0	0	0	0	0	0	0	0	0	0	0	1		1	0	0	0	0	0	0	1	0	0	0		1	0	0	0	0	1
Yes		0	0	0	0	0	No		0	0	0	0	0	0		0	0	0	0	0	0	0	0	0	0	0	0	0		1	0	0	0	0	0	0	0	0	0	0		0	0	0	0	0	1
Yes		1	1	1	1	0	Yes		0	0	0	0	0	1		0	0	0	0	0	0	0	0	0	0	0	0	1		0	0	1	0	0	0	0	0	0	0	0		1	0	0	0	0	0
Yes		0	1	0	1	0	No		0	0	0	0	0	0		0	1	0	0	0	0	1	0	0	0	0	0	0		1	0	0	1	0	0	0	0	1	0	0		1	0	1	0	1	0
Yes		1	1	1	1	0	Yes		1	1	1	1	1	1		1	1	1	1	1	1	1	1	1	1	1	1	1		1	1	1	1	1	1	1	1	1	1	1		1	1	1	1	1	1
Yes		1	0	0	0	0	No		0	0	0	0	0	0		1	0	0	0	0	0	0	0	0	0	0	0	1		1	0	0	1	0	0	1	0	0	0	0		0	0	0	0	0	0
Yes		1	0	0	0	0	No		0	0	0	0	0	0		0	0	0	0	0	0	0	0	0	0	0	0	0		0	0	0	0	0	0	0	0	0	0	0		0	0	0	0	0	0
Yes		1	0	0	0	0	No		0	0	0	0	0	0		0	0	0	0	0	0	0	0	0	0	0	0	0		1	0	0	0	0	1	0	0	0	0	0		0	0	0	1	0	0
Yes		1	1	1	1	0	Yes		1	0	0	0	0	0		1	0	0	0	0	0	0	0	0	0	0	0	0		1	0	0	0	0	0	0	0	0	0	0		0	0	0	0	0	0
Yes		0	0	0	0	0	No		0	0	0	0	0	0		0	0	0	0	0	0	0	0	0	0	0	0	0		0	0	0	0	0	0	0	0	0	0	0		0	0	0	0	0	0
Yes		1	1	1	0	0	No		0	0	0	0	0	0		0	0	0	0	0	0	0	0	0	0	0	0	0		1	0	0	0	0	0	0	0	0	0	0		0	0	0	0	0	0
Yes		1	0	1	0	0	No		0	0	0	0	0	0		1	0	0	0	0	0	0	0	0	0	0	0	0		1	0	0	0	0	0	0	0	0	0	0		1	0	0	0	0	0
Yes		0	1	1	1	0	No		0	0	0	0	0	0		0	1	0	1	0	0	0	0	0	1	1	1	0		1	1	0	0	0	1	0	1	0	0	1		0	1	0	1	0	1
Yes		1	1	1	1	0	Yes		1	1	1	1	1	1		1	1	1	1	1	1	1	1	1	1	1	1	1		1	1	1	1	1	1	1	1	1	1	1		1	1	1	1	1	1
Yes		1	0	0	0	0	No		0	0	0	0	0	0		0	0	0	1	0	0	1	0	0	0	1	0	0		0	0	0	1	0	0	1	1	0	0	0		0	0	0	0	0	1
Yes		1	0	0	1	0	No		0	0	0	0	0	0		1	0	0	0	1	0	0	1	0	0	0	0	0		1	0	1	0	0	0	0	0	0	0	0		0	0	0	0	0	0
Yes		1	1	1	1	0	Yes		1	1	1	1	1	1		1	1	1	1	0	0	1	1	1	1	1	1	1		1	1	1	1	1	1	1	1	1	1	1		1	1	1	1	1	1
Yes		1	1	0	0	0	Yes		0	1	0	0	0	0		1	0	0	1	0	0	0	0	0	0	0	0	0		0	0	0	0	0	0	0	0	0	0	0		0	0	0	0	0	0
Yes		1	1	1	1	0	Yes		0	0	0	0	0	0		0	1	0	0	0	0	0	0	0	0	0	0	0		0	1	0	0	0	0	0	0	0	0	0		0	1	0	0	0	0
Yes		1	0	0	0	0	No		0	0	0	0	0	0		1	0	0	0	0	0	0	1	0	0	0	0	0		1	0	0	0	0	1	1	0	0	0	0		0	0	0	0	0	0
Yes		1	1	1	0	0	Yes		1	1	1	0	0	0		1	0	1	0	1	0	0	0	0	0	0	1	0		1	0	1	1	0	0	0	0	0	1	1		1	1	0	0	1	1
Yes		1	0	0	0	0	No		0	0	0	0	0	0		0	0	0	0	0	0	0	0	0	1	0	0	0		0	0	1	0	0	0	1	0	0	0	0		0	1	0	1	0	0
Yes		0	0	0	0	0	No		0	0	0	0	0	0		1	0	0	1	0	1	0	0	0	1	0	0	1		1	0	0	1	0	0	0	0	0	0	1		0	1	0	0	1	1
Yes		1	1	1	1	0	Yes		1	0	1	1	0	0		0	0	1	1	0	0	0	0	0	0	0	0	0		1	0	0	0	0	0	0	0	0	0	0		1	0	0	0	0	0
Yes		1	0	0	0	0	No		0	0	0	0	0	0		1	0	0	0	0	0	0	1	0	0	0	0	0		1	0	0	0	0	1	0	0	0	1	0		0	0	0	1	0	0
Yes		0	1	0	0	0	Yes		0	1	0	0	0	0		1	0	0	0	0	1	0	0	0	0	0	0	0		0	0	1	1	0	1	0	0	1	0	0		0	1	1	0	0	0
Yes		1	0	1	0	0	No		0	0	0	0	0	0		0	0	0	0	0	1	0	0	0	1	1	0	0		0	1	0	0	0	0	0	1	0	0	1		0	0	0	0	0	0
Yes		0	0	0	0	0	Yes		0	0	0	0	0	1		1	0	0	0	0	0	0	0	0	0	0	0	0		1	0	0	0	0	0	0	0	0	0	0		0	0	0	0	1	0
Yes		0	1	0	0	0	No		0	0	0	0	0	0		1	0	0	0	0	0	0	1	0	0	0	0	0		1	1	1	1	0	1	0	0	0	0	0		0	0	0	0	0	0
Yes		1	1	1	1	0	No		0	0	0	0	0	0		0	0	0	0	0	0	0	0	0	0	0	0	0		0	0	0	0	0	0	0	0	0	0	0		0	0	0	0	0	0
Yes		1	1	1	1	0	Yes		1	0	0	0	0	0		0	0	1	0	0	0	0	0	0	0	0	0	0		1	0	0	0	0	0	0	0	0	0	0		0	0	1	0	0	0
Yes		1	0	0	0	0	Yes		1	0	0	0	0	0		1	0	0	0	0	0	0	0	0	0	0	0	0		1	0	0	0	0	1	1	0	0	0	0		0	0	0	0	0	0
Yes		0	1	0	0	0	No		0	0	0	0	0	0		1	0	0	0	0	0	0	0	0	0	0	0	0		0	0	0	1	0	0	0	0	0	0	0		0	0	0	0	0	0
Yes		1	1	1	1	0	Yes		0	0	0	0	0	1		0	0	0	0	0	0	0	0	0	0	0	0	0		0	0	0	0	0	0	0	0	0	0	0		0	0	0	0	0	0
Yes		0	1	0	1	0	Yes		1	1	1	1	1	1		1	1	1	1	1	1	1	1	1	1	1	1	1		1	1	1	1	1	1	1	1	1	1	1		1	1	1	1	1	1
Yes		1	1	0	1	0	No		0	0	0	0	0	0		1	1	1	1	1	1	1	1	1	1	1	1	1		1	1	1	0	1	1	1	1	1	1	1		1	1	1	1	1	1
Yes		0	0	0	0	0	No		0	0	0	0	0	0		0	0	0	0	0	0	0	0	0	0	0	0	0		0	0	0	0	0	0	0	0	0	0	0		0	0	0	0	0	0
Yes		1	1	1	0	0	No		0	0	0	0	0	0		0	1	1	0	0	0	0	0	0	0	0	0	0		0	1	0	1	0	0	0	0	0	0	0		0	1	1	0	0	0
Yes		0	0	0	0	0	No		0	0	0	0	0	0		1	0	0	1	0	0	1	1	1	1	1	1	0		1	1	0	0	0	0	0	0	0	0	0		0	0	0	1	0	0
Yes		0	1	0	1	0	No		0	0	0	0	0	0		0	1	0	0	1	0	0	0	1	0	0	0	0		1	0	1	0	0	0	1	0	0	0	0		0	1	0	0	0	1
Yes		0	0	1	0	0	No		0	0	0	0	0	0		1	0	0	0	0	0	0	1	0	0	0	0	0		0	0	0	1	0	1	0	0	0	0	0		0	0	0	0	0	0
Yes		1	0	0	0	0	No		0	0	0	0	0	0		0	0	0	0	0	0	0	0	0	1	0	0	0		1	1	1	0	0	0	0	0	0	0	0		0	0	0	0	0	1
Yes		1	0	0	0	0	No		0	0	0	0	0	0		0	0	0	1	0	0	0	0	0	0	0	0	0		0	0	0	0	0	1	0	0	0	0	0		0	0	0	0	1	0
Yes		1	0	1	1	0	No		0	0	0	0	0	0		0	0	0	1	0	0	0	0	0	0	0	0	0		1	1	0	0	1	0	0	0	0	0	1		1	0	0	1	0	0
Yes		1	0	0	0	0	No		0	0	0	0	0	0		1	0	0	0	0	0	0	0	0	0	0	0	0		0	0	1	0	0	0	0	0	0	0	0		0	0	0	1	0	0
Yes		1	0	0	0	0	Yes		1	1	0	0	0	0		1	0	0	0	0	0	1	1	0	0	0	0	0		0	0	0	0	0	1	0	0	0	0	0		0	0	0	0	0	0
Yes		0	0	0	0	0	No		0	0	0	0	0	0		1	0	0	0	0	0	0	0	0	0	0	0	0		1	1	1	0	0	0	0	0	0	0	0		1	1	1	1	0	0
Yes		1	0	0	0	0	No		0	0	0	0	0	0		1	0	0	0	0	0	0	0	0	0	0	0	0		1	1	0	1	0	0	0	1	0	0	0		0	0	0	0	0	0
Yes		1	1	0	0	0	Yes		1	1	0	0	0	0		1	0	0	1	0	0	0	1	0	0	0	1	0		1	1	1	1	0	1	1	1	1	1	0		0	1	0	0	0	1
Yes		1	0	1	0	0	No		0	0	0	0	0	0		1	0	1	1	0	1	1	1	1	0	1	1	1		1	1	1	1	1	1	1	1	1	1	1		1	1	1	1	1	1
Yes		1	0	0	0	0	Yes		1	0	0	0	0	0		1	0	1	0	0	0	0	1	0	0	0	0	0		1	1	0	1	0	1	0	1	0	0	0		0	0	0	0	0	0
Yes		0	1	0	0	0	No		0	0	0	0	0	0		0	0	0	0	0	0	0	0	0	1	1	0	0		0	1	0	0	1	0	0	0	0	0	0		0	0	0	0	0	0
Yes		1	0	0	1	0	Yes		0	1	0	1	0	0		0	1	0	0	1	0	0	0	0	0	0	0	1		1	0	0	1	0	0	0	0	0	0	1		0	1	1	0	0	0
Yes		1	0	0	0	0	No		0	0	0	0	0	0		0	0	0	0	0	0	0	0	0	0	0	0	0		1	1	1	1	1	1	1	1	1	1	1		0	1	0	1	0	1
Yes		1	1	1	1	0	Yes		0	0	1	0	0	1		1	0	0	0	0	0	0	0	0	0	0	0	0		0	0	0	0	1	0	0	0	0	0	0		1	0	0	0	0	1
Yes		1	0	1	0	0	No		0	0	0	0	0	0		0	0	0	0	0	0	0	0	0	0	0	0	1		0	0	0	0	1	0	0	0	0	0	0		0	0	0	0	0	1
Yes		1	0	0	0	0	No		0	0	0	0	0	0		1	0	0	0	0	0	0	1	0	0	0	0	0		1	0	0	1	0	1	0	1	0	0	1		0	0	0	0	0	0
Yes		1	0	1	0	0	No		0	0	0	0	0	0		0	0	0	0	0	0	0	1	0	1	0	0	0		1	0	1	0	1	0	0	1	0	0	0		0	1	0	0	1	0
Yes		0	0	0	0	0	No		0	0	0	0	0	0		1	0	0	0	0	0	0	1	0	0	0	0	0		0	0	0	0	0	0	0	0	0	0	0		0	0	0	0	0	0
Yes		1	0	0	0	0	No		0	0	0	0	0	0		0	0	0	0	0	0	0	0	0	0	0	0	1		0	0	0	0	0	0	0	0	0	0	1		1	1	0	0	0	0
Yes		1	1	0	0	0	No		0	0	0	0	0	0		0	0	0	0	0	0	1	0	0	0	1	0	0		0	0	0	0	0	0	1	1	0	1	0		0	0	0	0	1	0
Yes		0	0	0	0	0	No		0	0	0	0	0	0		1	0	0	0	0	0	0	1	0	0	0	0	0		0	0	0	0	0	1	0	0	0	0	0		0	0	0	1	0	0
Yes		1	0	0	0	0	No		0	0	0	0	0	0		1	1	0	1	0	0	0	0	0	0	0	1	0		1	1	0	0	0	0	0	0	0	0	0		0	0	0	0	0	1
Yes		0	1	0	0	0	No		0	0	0	0	0	0		1	0	0	0	0	0	0	0	0	0	0	0	0		1	0	0	0	0	0	0	0	0	0	0		0	0	0	1	0	0
Yes		1	1	0	0	0	No		0	0	0	0	0	0		1	0	0	0	0	1	0	1	0	0	0	0	0		1	0	0	1	0	0	0	0	1	1	0		0	0	0	1	0	0
Yes		1	0	1	0	0	No		0	0	0	0	0	0		0	0	0	0	0	1	1	0	0	0	0	0	0		0	1	0	0	0	0	0	0	0	0	0		0	0	0	0	1	0
Yes		1	1	0	1	0	Yes		0	1	0	0	0	0		0	0	0	1	0	0	0	0	0	0	0	0	0		1	0	0	0	0	0	0	0	0	0	0		0	0	0	1	0	0
Yes		1	1	0	0	0	No		0	0	0	0	0	0		1	0	0	1	0	0	1	1	0	0	0	1	0		1	1	0	1	0	0	0	0	0	1	0		0	0	0	0	1	1
Yes		1	0	0	0	0	No		0	0	0	0	0	0		1	0	0	0	0	1	1	0	1	0	0	0	1		0	1	0	1	1	0	0	1	0	0	0		0	0	0	0	1	0
Yes		0	0	1	0	0	No		0	0	0	0	0	0		1	1	0	0	1	0	0	0	0	0	0	0	0		1	0	1	0	0	0	0	0	0	0	0		0	1	1	1	0	0
Yes		1	1	1	0	0	No		0	0	0	0	0	0		1	0	0	1	0	0	0	1	1	1	0	1	0		1	0	0	0	0	0	1	1	0	1	0		1	1	0	0	0	0
Yes		0	0	0	0	0	No		0	0	0	0	0	0		0	0	0	0	0	0	0	0	0	0	0	0	0		0	0	0	0	0	0	0	0	0	0	0		0	0	0	0	0	0
Yes		1	0	0	1	0	No		0	0	0	0	0	0		0	0	0	0	0	0	0	0	0	0	0	0	0		0	0	0	0	0	0	0	0	0	0	0		0	0	0	0	0	0
Yes		1	1	1	1	0	Yes		1	1	1	1	1	1		1	1	1	1	1	1	1	1	1	1	1	1	1		1	1	1	1	1	1	1	1	1	1	1		1	1	1	1	1	1
Yes		0	1	0	1	0	Yes		1	0	0	0	0	0		0	1	0	0	0	0	0	0	0	0	0	0	0		1	0	0	0	0	0	0	0	0	0	0		0	0	0	0	1	0
Yes		0	0	0	0	0	No		0	0	0	0	0	0		0	0	0	0	0	0	0	0	0	0	0	0	0		0	0	0	0	0	0	0	0	0	0	0		0	0	0	0	0	0
Yes		0	1	1	0	0	No		0	0	0	0	0	0		1	1	1	1	1	1	1	1	1	1	1	1	1		1	1	1	1	1	1	1	1	1	1	1		1	1	1	1	1	1
Yes		1	1	0	1	0	Yes		1	0	1	1	1	0		1	1	1	0	0	1	1	0	1	0	0	1	0		1	1	0	1	1	0	0	1	0	0	0		1	0	0	1	0	1
Yes		0	1	1	1	0	No		0	0	0	0	0	0		1	0	0	0	0	0	0	0	0	1	0	0	0		0	0	0	0	0	0	0	0	0	0	1		0	0	0	0	0	1
Yes		1	1	1	0	0	No		0	0	0	0	0	0		0	1	1	1	0	1	1	1	1	1	1	1	0		0	1	1	1	0	1	0	1	1	1	1		1	0	0	1	1	1
Yes		0	1	0	1	0	No		0	0	0	0	0	0		0	0	0	0	0	0	0	1	0	0	0	0	0		0	0	0	0	0	0	0	0	0	1	0		0	0	0	0	0	1
Yes		0	0	0	0	0	Yes		0	1	0	0	0	0		1	0	0	0	0	0	0	0	0	0	0	0	0		1	0	0	0	0	0	0	0	0	0	0		0	1	0	0	0	0
Yes		0	0	0	0	0	No		0	0	0	0	0	0		0	0	0	0	0	0	0	0	0	0	0	0	1		1	0	0	0	0	0	0	0	0	0	0		0	1	0	0	0	0
Yes		0	0	0	0	0	No		0	0	0	0	0	0		1	0	0	0	0	0	0	0	0	0	0	0	0		0	0	0	0	0	0	0	0	1	0	0		0	0	0	0	0	1
Yes		0	0	0	0	0	No		0	0	0	0	0	0		1	0	0	0	0	0	0	0	0	0	0	0	0		0	0	0	0	0	1	0	0	0	0	0		0	0	0	0	1	0
Yes		0	0	0	0	0	No		0	0	0	0	0	0		1	0	0	0	0	0	0	0	0	0	0	0	0		1	0	0	0	0	0	0	0	0	0	0		1	0	0	0	0	0
Yes		0	0	0	0	0	No		0	0	0	0	0	0		1	0	0	0	0	0	0	0	0	0	0	0	0		1	0	0	0	0	0	0	0	0	0	0		1	0	0	0	0	0
Yes		0	0	0	0	0	Yes		1	0	0	0	0	0		1	0	0	0	0	0	0	0	0	0	0	0	0		1	0	0	0	0	0	0	0	0	0	0		1	0	0	0	0	0
Yes		0	0	0	0	0	No		0	0	0	0	0	0		1	0	0	0	0	0	0	0	0	0	0	0	0		1	0	0	0	0	0	0	0	0	0	0		1	0	0	0	0	0
Yes		1	0	0	0	0	No		0	0	0	0	0	0		1	1	1	1	1	0	0	1	0	0	0	1	0		0	0	0	0	0	0	0	0	0	0	1		0	0	0	0	0	0
Yes		0	0	0	0	0	No		0	0	0	0	0	0		1	0	0	1	1	0	0	1	0	0	0	0	0		1	1	1	1	1	1	1	1	1	0	0		0	0	0	0	0	0
Yes		1	0	0	0	0	No		0	0	0	0	0	0		1	0	0	0	0	0	0	0	0	0	0	0	0		1	0	0	0	0	0	0	0	0	0	0		1	0	0	0	0	0
Yes		0	0	0	0	0	No		0	0	0	0	0	0		0	0	0	0	0	0	0	0	0	0	0	0	0		0	0	0	0	0	0	0	0	0	0	0		0	0	0	0	0	0
Yes		0	0	0	0	0	No		0	0	0	0	0	0		0	0	0	0	0	0	0	0	0	0	0	0	0		0	0	0	0	0	0	0	0	0	0	0		0	0	0	0	0	0
Yes		1	0	0	0	0	No		0	0	0	0	0	0		0	0	0	0	0	0	0	0	0	0	0	0	0		0	0	0	0	0	0	0	0	0	1	0		0	0	0	0	0	0
Yes		0	1	0	0	0	No		0	0	0	0	0	0		0	0	0	0	0	0	0	0	0	0	0	0	0		0	0	0	0	0	0	0	0	0	0	0		0	0	0	0	0	0
Yes		1	1	0	0	0	No		0	0	0	0	0	0		1	0	0	0	0	1	0	1	0	0	0	0	0		1	1	1	0	0	1	1	1	1	1	0		0	0	0	0	0	0
Yes		1	1	0	0	0	No		0	0	0	0	0	0		1	0	0	1	1	1	0	0	0	0	0	0	0		0	0	0	0	0	1	1	1	1	0	1		1	0	0	0	0	0
Yes		0	0	0	0	0	No		0	0	0	0	0	0		0	0	0	0	0	0	0	0	0	0	0	0	0		0	0	0	0	0	0	0	0	0	0	0		0	0	0	0	0	0
Yes		1	1	1	1	0	No		0	0	0	0	0	0		1	0	0	0	0	0	0	0	0	0	0	0	0		1	0	0	0	0	0	0	0	0	0	0		0	0	0	0	0	1
Yes		0	1	0	0	0	No		0	0	0	0	0	0		1	0	0	1	1	1	0	1	0	0	0	0	0		0	1	1	1	1	1	1	1	1	0	1		0	0	0	0	0	0
Yes		1	0	0	0	0	No		0	0	0	0	0	0		1	0	0	0	0	0	0	1	0	0	0	0	0		0	0	1	0	0	0	0	0	0	0	0		0	0	0	0	0	1
Yes		0	1	0	0	0	No		0	0	0	0	0	0		1	0	0	0	0	0	0	0	0	0	0	0	0		0	0	0	0	0	0	0	0	0	0	0		0	0	0	0	0	0
Yes		1	1	0	0	0	No		0	0	0	0	0	0		1	0	0	1	1	1	0	0	0	0	0	0	0		1	1	1	1	1	1	1	1	1	1	1		1	0	0	0	0	0
Yes		1	0	0	0	0	No		0	0	0	0	0	0		1	0	0	1	1	1	0	1	0	0	0	0	0		1	1	0	1	0	0	1	0	1	0	0		0	0	0	1	0	0
Yes		0	0	0	0	0	No		0	0	0	0	0	0		0	0	0	0	0	0	0	0	0	0	0	0	0		0	0	0	0	0	0	0	0	0	0	0		0	0	0	0	0	0
Yes		1	0	0	0	0	No		0	0	0	0	0	0		1	0	0	0	0	0	0	1	0	0	0	0	0		1	1	0	0	0	1	0	0	0	0	1		0	0	0	0	0	0
Yes		1	0	0	0	0	Yes		1	0	0	0	0	1		1	0	0	0	0	0	0	1	0	0	0	0	0		1	1	1	1	1	1	1	1	0	0	1		0	0	0	0	0	0
Yes		0	1	1	0	0	No		0	0	0	0	0	0		1	0	0	0	0	0	0	0	0	0	0	0	0		1	0	1	1	0	1	0	1	0	0	1		0	0	0	0	0	0
Yes		1	0	0	0	0	Yes		0	1	0	0	0	0		0	1	0	0	0	0	0	0	0	1	0	0	0		0	1	0	0	1	0	0	0	1	0	0		1	1	0	0	0	0
Yes		1	0	0	0	0	No		0	0	0	0	0	0		0	0	0	0	0	0	0	0	0	0	0	0	0		1	0	1	0	0	0	0	0	0	0	0		0	0	0	0	0	0
Yes		0	0	0	0	0	No		0	0	0	0	0	0		1	0	0	0	0	0	0	1	0	0	0	0	0		0	0	0	0	0	0	0	0	0	0	0		0	0	0	0	0	0
Yes		1	1	0	0	0	No		0	0	0	0	0	0		1	0	0	0	1	1	0	0	0	0	0	1	0		0	1	0	1	1	1	1	1	1	0	1		0	0	0	0	0	0
Yes		1	0	0	0	0	No		0	0	0	0	0	0		0	1	0	0	0	0	0	0	0	0	0	0	0		1	0	0	0	0	0	0	0	0	0	0		0	0	0	1	0	0
Yes		0	0	0	0	0	No		0	0	0	0	0	0		1	0	0	0	0	0	0	0	0	0	0	0	0		0	0	0	1	0	0	0	0	0	0	0		0	0	0	0	0	0
Yes		1	0	0	0	0	No		0	0	0	0	0	0		1	0	0	1	0	1	1	1	0	0	0	0	0		1	1	1	1	1	1	1	1	1	0	1		1	0	0	0	0	0
Yes		0	1	0	1	0	No		0	0	0	0	0	0		0	0	0	0	0	0	0	0	0	0	0	0	0		0	0	0	0	0	0	0	0	0	0	0		0	0	0	0	0	0
Yes		0	0	0	0	0	No		0	0	0	0	0	0		1	0	0	0	0	0	0	0	0	0	0	0	0		0	0	0	0	0	0	0	0	0	0	0		0	0	0	0	0	0
Yes		1	0	0	0	0	No		0	0	0	0	0	0		1	0	0	0	0	0	0	0	0	0	0	0	0		0	0	0	0	0	0	0	0	0	0	1		1	0	0	0	0	0
Yes		1	1	1	0	0	No		0	0	0	0	0	0		1	0	0	0	0	0	0	0	0	0	0	0	0		0	0	0	0	1	0	0	0	0	0	0		0	0	0	0	0	0
Yes		1	1	0	0	0	No		0	0	0	0	0	0		1	0	0	1	1	1	0	1	0	0	0	1	0		0	0	1	1	0	1	1	1	1	0	1		0	0	0	0	0	0
Yes		1	1	0	1	0	Yes		0	1	0	1	1	0		1	1	1	1	1	1	1	1	1	1	1	1	1		0	0	0	1	0	1	1	1	1	1	1		1	0	0	1	0	0
Yes		1	0	0	0	0	No		0	0	0	0	0	0		1	0	0	0	0	0	0	1	0	0	0	0	0		1	0	0	1	0	0	0	1	1	0	0		1	0	0	1	0	0
Yes		0	0	0	0	0	No		0	0	0	0	0	0		0	0	0	0	0	0	0	0	0	0	0	0	0		1	0	0	0	0	0	0	0	0	0	0		0	0	0	0	0	0
Yes		0	1	0	0	0	No		0	0	0	0	0	0		1	0	0	0	1	1	0	0	0	0	0	0	0		0	0	0	0	0	1	1	1	1	0	1		0	0	0	0	0	0
Yes		0	1	0	0	0	No		0	0	0	0	0	0		1	0	0	0	0	0	0	0	0	0	0	0	0		1	1	1	1	1	1	1	1	1	1	1		1	1	0	0	0	0
Yes		1	1	1	1	0	No		0	0	0	0	0	0		1	0	0	0	0	0	0	0	0	0	0	0	0		0	1	0	0	0	0	0	0	0	0	0		0	0	0	0	1	0
Yes		1	0	0	0	0	No		0	0	0	0	0	0		0	0	0	0	0	0	0	0	0	0	0	0	0		0	0	0	0	0	0	0	0	0	0	0		0	0	0	0	0	0
Yes		0	0	1	1	0	No		0	0	0	0	0	0		0	0	0	0	0	0	0	0	0	1	0	0	0		0	0	0	0	1	1	0	0	0	0	0		0	0	0	0	0	1
Yes		1	1	0	1	0	Yes		0	1	0	0	0	0		1	0	0	1	1	1	0	1	0	0	0	1	0		1	1	1	1	1	1	1	1	1	1	1		1	0	0	0	0	0
Yes		0	0	0	0	0	No		0	0	0	0	0	0		0	0	0	0	0	0	0	0	0	0	0	0	0		0	0	0	0	0	0	0	0	0	0	0		0	0	0	0	0	0
Yes		0	0	1	0	0	No		0	0	0	0	0	0		0	0	0	1	0	0	1	1	0	0	0	0	0		0	0	1	0	0	0	1	0	0	0	0		0	0	0	0	0	0
Yes		1	1	0	0	0	No		0	0	0	0	0	0		1	0	0	1	1	1	0	0	0	0	0	0	0		1	1	1	0	1	1	1	1	1	1	1		0	1	0	0	0	0
Yes		1	1	0	1	0	Yes		0	1	0	0	0	0		1	1	0	1	1	1	0	0	0	0	0	1	0		0	0	0	0	0	0	0	1	0	1	1		0	0	1	1	0	0
Yes		1	0	0	0	0	No		0	0	0	0	0	0		1	0	0	0	0	0	0	1	0	1	0	0	0		1	1	0	0	0	1	0	0	0	0	0		0	0	0	0	1	0
Yes		0	0	0	0	0	No		0	0	0	0	0	0		0	0	0	0	0	0	0	0	0	0	0	0	0		0	0	0	0	0	0	0	0	0	0	0		0	0	0	0	0	0
Yes		0	1	0	0	0	No		0	0	0	0	0	0		1	0	0	0	0	0	0	1	0	0	0	1	0		1	1	0	0	0	0	0	0	1	0	1		0	0	0	0	0	0
Yes		1	0	0	0	0	No		0	0	0	0	0	0		1	0	0	0	0	0	1	1	0	0	0	0	0		0	0	0	1	0	0	0	1	0	0	0		0	0	0	0	0	0
Yes		1	0	0	1	0	No		0	0	0	0	0	0		0	0	0	0	0	0	0	1	0	0	0	0	0		1	1	0	0	0	0	0	0	1	0	1		0	0	0	0	0	0
Yes		1	0	0	0	0	No		0	0	0	0	0	0		1	0	0	0	0	0	0	1	0	0	0	0	0		1	0	0	0	0	0	0	0	0	0	0		0	0	0	0	1	0
Yes		1	1	0	0	0	No		0	0	0	0	0	0		1	0	0	1	1	1	1	1	1	1	0	1	0		0	0	0	0	0	0	0	0	0	0	0		0	0	0	0	0	0
Yes		1	0	0	0	0	No		0	0	0	0	0	0		0	0	0	0	1	0	0	0	0	0	0	0	0		0	0	0	1	0	1	1	0	0	0	0		0	0	0	0	0	0
Yes		1	1	1	0	0	No		0	0	0	0	0	0		1	0	0	0	0	0	0	1	0	0	0	0	0		0	0	0	1	0	0	0	1	0	0	1		0	0	0	0	0	0
Yes		0	0	1	0	0	No		0	0	0	0	0	0		1	0	0	0	0	0	0	1	0	0	0	0	0		0	0	0	0	0	0	0	1	0	0	0		0	0	0	0	0	0
Yes		0	1	0	1	0	Yes		1	1	1	1	1	1		1	1	0	1	1	1	1	1	1	1	1	1	1		0	0	0	1	1	0	1	0	0	1	0		0	0	1	0	1	0
Yes		0	1	0	0	0	No		0	0	0	0	0	0		1	0	0	1	1	0	0	1	0	0	0	0	0		0	0	0	0	0	0	0	0	0	0	1		0	0	0	0	0	0
Yes		0	0	0	0	0	No		0	0	0	0	0	0		0	0	0	0	0	0	0	0	0	0	0	0	0		0	0	0	0	0	0	0	0	0	0	0		0	0	0	0	0	0
Yes		0	0	0	0	0	No		0	0	0	0	0	0		0	0	0	0	0	0	0	0	0	0	0	0	0		0	0	0	0	0	0	0	0	0	0	0		0	0	0	0	0	0
Yes		1	1	0	1	0	Yes		1	1	1	1	1	1		1	1	0	0	1	1	0	0	0	0	1	1	1		1	1	0	0	0	0	0	1	1	0	0		0	1	0	1	1	0
Yes		0	0	0	0	0	No		0	0	0	0	0	0		0	0	0	0	0	0	0	0	0	0	0	0	0		0	0	0	0	0	0	0	0	0	0	0		0	0	0	0	0	0
Yes		0	0	0	0	0	No		0	0	0	0	0	0		0	0	0	0	0	0	0	0	0	0	0	0	0		0	0	0	0	0	0	0	0	0	0	0		0	0	0	0	0	0
Yes		1	0	1	0	0	Yes		1	1	1	0	0	0		1	0	1	0	0	0	1	0	0	0	0	0	0		0	1	0	0	0	0	1	0	0	0	1		0	1	0	1	0	0
Yes		0	1	0	1	0	No		0	0	0	0	0	0		1	0	1	1	0	1	0	1	0	1	0	1	0		0	1	0	1	0	1	0	1	0	1	0		0	0	1	1	0	1
Yes		0	1	0	1	0	Yes		0	1	0	0	0	0		0	0	1	0	0	0	0	0	0	0	0	0	0		0	1	0	0	0	0	0	0	0	0	0		1	0	1	0	0	0
Yes		0	1	0	1	0	Yes		1	0	1	0	0	0		0	0	1	0	0	0	1	0	0	0	0	0	0		1	0	1	0	0	0	0	0	0	0	0		0	0	1	0	0	1
Yes		0	1	0	0	0	No		0	0	0	0	0	0		1	0	0	0	1	1	0	1	0	0	0	0	0		1	1	0	0	1	0	1	1	1	0	1		0	0	0	0	0	0
Yes		1	0	0	0	0	Yes		1	1	1	0	0	0		1	0	0	1	0	0	0	1	0	0	0	0	0		0	0	0	0	1	0	1	0	0	0	0		0	0	1	0	0	0
Yes		1	0	0	0	0	No		0	0	0	0	0	0		1	0	0	0	1	0	0	1	0	0	0	0	0		1	0	0	1	0	1	0	0	0	0	0		0	1	0	0	0	0
Yes		0	0	0	0	0	No		0	0	0	0	0	0		0	0	0	0	0	0	0	0	0	0	0	0	0		0	0	0	0	0	0	0	0	0	0	0		0	0	0	0	0	0
Yes		0	1	0	0	0	No		0	0	0	0	0	0		0	0	0	0	0	0	0	0	1	0	0	0	0		0	0	0	0	0	0	1	0	0	0	0		0	0	1	0	0	0
Yes		1	0	0	0	0	No		0	0	0	0	0	0		1	0	0	0	0	0	0	1	1	0	1	1	0		0	1	0	0	1	0	1	0	1	0	1		0	1	0	0	0	1
Yes		0	1	0	0	0	No		0	0	0	0	0	0		1	1	0	1	1	1	1	1	0	0	0	1	0		1	1	1	1	1	1	1	1	1	1	1		0	1	1	0	0	1
Yes		1	0	0	0	0	No		0	0	0	0	0	0		0	1	0	0	0	0	0	0	0	0	0	0	0		1	1	1	1	0	1	0	0	0	0	0		0	0	0	0	0	0
Yes		0	1	0	0	0	No		0	0	0	0	0	0		1	0	0	0	1	1	1	0	0	0	0	1	0		1	1	1	1	1	1	1	1	1	1	1		0	1	1	0	0	0
Yes		1	1	0	0	0	Yes		0	1	0	0	0	0		1	0	0	1	1	1	0	0	0	0	0	0	0		1	1	1	1	1	1	1	1	1	1	1		0	1	0	1	0	0
Yes		1	1	0	0	0	No		0	0	0	0	0	0		1	1	0	0	0	0	0	0	0	0	0	0	0		1	1	1	1	1	1	1	1	1	1	1		0	0	0	1	1	0
Yes		0	1	0	0	0	No		0	0	0	0	0	0		1	0	0	1	1	1	0	1	0	0	0	0	0		1	0	1	1	0	1	1	1	1	0	1		0	0	0	0	0	0
Yes		1	1	0	0	0	Yes		1	1	0	0	0	0		1	1	0	1	1	1	0	0	0	0	0	0	0		1	1	1	0	0	1	1	1	1	1	1		0	0	0	1	0	0
Yes		1	1	0	0	0	Yes		1	1	0	0	0	0		1	1	0	0	1	1	0	1	0	0	0	1	0		1	1	1	1	1	1	1	1	1	1	1		0	1	1	1	0	0
Yes		0	0	0	0	0	No		0	0	0	0	0	0		0	0	0	0	0	0	0	0	0	0	0	0	0		0	0	0	0	0	0	0	0	0	0	0		0	0	0	0	0	0
Yes		1	0	0	0	0	No		0	0	0	0	0	0		1	0	0	0	0	0	0	0	0	0	0	0	0		0	0	0	0	0	1	1	1	0	0	1		0	0	0	0	0	0
Yes		0	0	0	0	0	No		0	0	0	0	0	0		1	0	0	0	0	0	0	1	0	0	0	0	0		0	0	0	1	0	0	0	0	0	0	1		0	0	0	0	0	0
Yes		1	1	0	0	0	No		0	0	0	0	0	0		0	0	0	0	0	0	0	0	0	0	0	0	0		1	0	1	1	1	1	0	1	0	0	1		0	0	0	0	1	0
Yes		1	0	0	0	0	No		0	0	0	0	0	0		1	0	0	0	0	0	0	1	0	0	0	0	0		1	1	1	1	0	0	0	0	0	1	1		0	0	0	0	0	0
Yes		0	0	0	0	0	No		0	0	0	0	0	0		1	1	1	1	1	1	1	1	1	1	1	1	1		1	1	1	1	1	1	1	1	1	1	1		0	0	0	1	1	0
Yes		1	1	0	0	0	No		0	0	0	0	0	0		0	0	0	0	0	0	0	0	0	0	0	0	0		0	0	0	0	0	0	0	0	0	0	0		0	0	0	0	0	0
Yes		1	0	1	0	0	No		0	0	0	0	0	0		0	0	0	0	1	0	0	0	0	0	0	0	0		1	0	1	1	0	0	0	0	0	0	0		0	1	0	1	1	0
Yes		1	0	0	0	0	No		0	0	0	0	0	0		0	0	0	0	0	0	0	1	0	0	0	0	0		1	1	0	1	0	1	1	1	0	1	1		0	0	0	0	1	0
Yes		1	1	0	0	0	Yes		1	0	0	0	0	0		1	0	0	0	1	0	0	1	0	1	0	0	0		1	1	1	1	1	0	1	1	0	1	0		0	0	0	0	1	0
Yes		1	0	0	0	0	No		0	0	0	0	0	0		0	0	0	0	0	0	0	0	0	0	0	0	0		0	0	0	0	0	0	0	0	0	0	0		0	0	0	0	0	0
Yes		1	0	0	0	0	No		0	0	0	0	0	0		0	1	0	0	0	1	0	0	1	0	0	1	0		0	0	0	1	1	0	0	1	0	0	0		0	0	0	0	0	0
Yes		1	1	1	1	0	Yes		1	0	0	0	0	0		1	0	0	1	1	0	0	1	0	0	0	1	0		1	0	0	0	0	0	0	1	0	0	0		0	1	0	0	0	0
Yes		1	1	1	1	0	Yes		1	0	0	0	0	0		1	0	0	0	0	0	0	0	0	0	0	0	0		1	0	0	0	0	0	0	0	0	0	0		0	0	1	0	0	0
Yes		1	0	1	0	0	No		0	0	0	0	0	0		1	0	0	0	0	0	0	0	1	1	0	0	0		1	0	0	0	1	0	0	0	0	0	0		0	1	0	1	0	1
Yes		1	1	1	0	0	No		0	0	0	0	0	0		1	0	0	0	0	0	0	1	0	0	0	0	0		1	1	0	0	0	0	0	0	0	0	0		0	0	0	0	0	0
Yes		1	1	1	1	0	Yes		1	1	1	1	1	1		1	1	1	1	1	1	1	1	1	1	1	1	1		1	1	1	1	1	1	1	1	1	1	1		0	1	1	1	1	1
Yes		0	1	0	0	0	Yes		1	1	1	1	1	1		1	1	1	1	1	1	1	1	1	1	1	1	1		1	1	1	1	1	1	1	1	1	1	1		0	1	1	1	1	1
Yes		0	0	0	0	0	No		0	0	0	0	0	0		0	0	0	0	0	0	0	0	0	1	1	1	0		0	0	0	1	0	0	0	0	0	0	0		0	1	0	0	0	0
Yes		1	1	0	1	0	Yes		1	0	1	1	0	1		0	0	1	0	1	0	0	0	0	0	0	0	0		1	1	1	0	1	0	0	0	0	1	1		0	0	1	0	0	0
Yes		1	1	1	1	0	No		0	0	0	0	0	0		1	0	0	0	0	0	0	0	0	0	0	0	0		1	0	0	0	0	0	0	0	0	0	0		1	1	0	0	0	0
Yes		1	1	0	0	0	No		0	0	0	0	0	0		0	0	0	0	0	0	0	0	0	0	0	0	0		0	0	0	1	0	0	0	0	0	0	0		0	0	0	0	0	1
Yes		0	0	1	1	0	No		0	0	0	0	0	0		0	0	0	1	0	0	0	1	0	0	1	0	0		0	0	0	1	0	0	0	0	0	1	1		0	0	0	1	1	1
Yes		1	1	0	0	0	Yes		1	1	0	0	0	0		0	0	0	0	0	0	0	1	0	0	0	0	0		0	0	0	1	0	0	0	1	0	0	0		0	0	0	0	0	0
Yes		0	1	0	0	0	No		0	0	0	0	0	0		0	0	0	0	0	0	0	0	0	0	0	0	0		1	1	0	0	0	0	0	0	0	0	0		0	0	0	0	1	0
Yes		0	0	0	0	0	No		0	0	0	0	0	0		0	0	0	0	0	0	0	0	0	0	0	0	0		0	0	0	0	0	0	0	0	0	0	0		0	0	0	0	0	0
Yes		0	1	0	0	0	No		0	0	0	0	0	0		0	0	0	0	0	0	0	0	0	0	0	0	0		0	0	0	0	0	0	0	0	0	1	0		0	0	0	1	0	0
Yes		0	1	0	0	0	No		0	0	0	0	0	0		0	0	0	0	0	0	0	0	0	0	0	0	0		0	0	0	0	0	0	0	0	0	0	0		0	0	0	0	0	0
Yes		1	1	0	0	0	No		0	0	0	0	0	0		1	0	0	0	0	0	0	0	0	0	0	0	0		0	0	0	1	0	0	0	1	0	0	0		0	0	0	0	0	0
Yes		1	1	0	0	0	No		0	0	0	0	0	0		1	0	0	0	0	0	0	0	0	0	0	0	0		0	1	0	1	0	1	1	1	0	0	1		0	0	0	0	0	0
Yes		1	1	1	1	0	Yes		1	1	1	1	1	1		1	1	1	1	1	1	1	1	1	1	1	1	1		1	1	1	1	1	1	1	1	1	1	1		0	1	1	1	1	1
Yes		0	0	0	0	0	No		0	0	0	0	0	0		0	0	0	0	0	0	0	0	0	0	0	0	0		0	0	0	0	0	0	0	0	0	0	0		0	0	0	0	0	0
Yes		0	0	0	0	0	No		0	0	0	0	0	0		0	0	0	1	0	0	1	1	0	0	0	0	0		0	0	0	0	0	0	0	0	0	0	1		0	0	0	0	0	0
Yes		1	0	0	0	0	No		0	0	0	0	0	0		1	0	0	1	0	0	0	1	0	0	0	0	0		1	1	0	1	0	0	1	0	0	0	1		0	0	0	0	0	0
Yes		0	0	0	0	0	No		0	0	0	0	0	0		0	0	0	0	0	0	0	0	0	0	0	0	0		0	0	0	0	0	0	0	0	0	0	0		0	0	0	0	0	0
Yes		1	0	0	0	0	No		0	0	0	0	0	0		1	0	0	1	0	1	0	0	0	0	0	1	0		1	1	1	1	0	0	0	0	0	0	0		0	0	0	0	0	0
Yes		0	1	1	1	0	No		0	0	0	0	0	0		1	0	0	0	1	0	0	1	0	0	0	0	0		1	0	1	0	0	0	1	0	0	0	0		0	0	1	0	1	1
Yes		1	1	0	0	0	No		0	0	0	0	0	0		1	0	0	0	1	0	0	1	0	0	0	1	0		1	1	1	1	0	1	1	0	0	0	0		0	0	0	0	0	0
Yes		1	1	0	1	0	No		0	0	0	0	0	0		1	0	0	0	0	0	0	0	0	0	0	0	1		1	0	0	0	0	0	0	0	0	0	0		0	0	0	0	0	0
Yes		0	0	0	0	0	No		0	0	0	0	0	0		0	0	0	0	0	0	0	0	0	0	0	0	0		0	0	0	0	0	0	0	0	0	0	0		0	0	0	0	0	0
Yes		1	0	0	0	0	No		0	0	0	0	0	0		0	0	0	0	0	0	0	1	0	0	0	0	0		1	1	0	0	0	1	0	0	0	0	0		0	0	0	0	0	0
Yes		1	0	1	0	0	No		0	0	0	0	0	0		0	0	0	0	0	0	0	0	0	0	0	0	0		0	1	0	0	1	1	1	0	0	0	0		0	0	0	0	0	0
Yes		0	0	0	0	0	No		0	0	0	0	0	0		0	0	0	0	0	0	0	0	0	0	0	0	0		0	0	0	0	0	0	0	0	0	0	0		0	0	0	0	0	0
Yes		1	0	0	0	0	No		0	0	0	0	0	0		0	0	0	0	0	0	0	0	0	0	0	0	0		0	0	0	0	0	0	0	0	0	0	0		0	0	0	0	0	0
Yes		0	0	0	0	0	No		0	0	0	0	0	0		1	0	0	0	0	0	0	1	0	0	0	0	0		0	1	0	1	1	0	0	1	0	0	1		0	0	0	0	0	0
Yes		1	0	0	0	0	Yes		1	0	0	0	0	0		1	0	0	0	0	0	1	1	0	0	1	0	0		0	0	1	0	1	0	0	0	1	0	0		0	0	0	1	0	0
Yes		0	0	0	0	0	No		0	0	0	0	0	0		1	1	0	1	0	0	1	0	0	1	1	1	0		0	0	0	0	1	0	0	0	0	0	0		0	0	0	0	0	0
Yes		1	0	1	1	0	Yes		1	1	1	1	1	1		1	1	1	1	1	1	1	1	1	1	1	1	1		1	1	1	1	1	1	1	1	1	1	1		0	1	1	1	1	1
Yes		1	1	1	1	0	Yes		1	0	0	0	0	0		1	0	0	0	0	0	0	0	0	0	0	0	0		1	0	0	0	0	0	0	0	0	0	0		0	1	0	0	0	0
Yes		1	0	0	1	0	No		0	0	0	0	0	0		1	0	0	0	0	0	0	0	0	0	0	1	0		0	0	0	0	0	0	0	0	0	1	0		0	0	0	0	0	1
Yes		1	0	0	1	0	No		0	0	0	0	0	0		0	0	0	0	0	0	0	0	0	0	0	0	0		1	0	0	0	0	0	0	0	0	0	0		0	0	0	0	0	0
Yes		1	1	1	1	0	Yes		1	1	1	1	1	1		0	0	0	0	0	0	0	1	0	0	0	0	0		1	0	0	0	0	0	0	0	0	0	0		0	0	1	0	0	0
Yes		1	0	1	1	0	No		0	0	0	0	0	0		0	0	0	0	0	0	0	0	0	1	0	0	0		0	1	0	0	0	0	0	0	0	0	0		0	0	0	0	0	0
Yes		1	0	1	0	0	Yes		0	0	1	0	1	1		0	0	1	1	1	0	0	0	0	1	1	1	1		0	1	1	1	1	0	1	1	1	0	0		0	0	1	1	1	0
Yes		1	1	1	1	0	No		0	0	0	0	0	0		1	0	0	0	1	0	0	0	0	0	0	0	0		1	0	0	0	0	0	0	0	0	0	0		0	0	1	0	0	0
Yes		0	0	0	0	0	No		0	0	0	0	0	0		1	1	1	1	1	1	1	1	1	1	1	1	1		1	1	1	1	1	1	1	1	1	1	1		0	1	1	1	1	1
Yes		0	0	0	0	0	No		0	0	0	0	0	0		0	0	0	0	0	0	0	0	0	0	0	0	0		0	0	0	0	0	0	0	0	0	0	0		0	0	0	0	0	0
Yes		1	0	1	0	0	Yes		1	1	1	1	1	1		1	1	1	1	0	0	1	1	1	1	1	1	1		1	1	1	0	1	1	1	0	0	1	1		0	0	1	1	1	1
Yes		0	0	0	0	0	No		0	0	0	0	0	0		0	0	1	0	1	0	0	0	0	0	0	0	0		1	0	1	0	0	0	0	0	0	0	0		0	0	0	0	0	0
Yes		1	1	1	1	0	Yes		0	0	0	1	1	1		0	0	0	1	1	0	0	0	0	0	0	0	0		1	1	1	1	0	0	0	0	0	0	0		0	1	1	1	1	0
Yes		1	0	1	0	0	Yes		1	0	0	0	1	0		1	1	0	0	0	1	0	0	0	1	0	0	1		1	0	0	0	1	0	0	0	1	0	0		0	1	0	0	0	1
Yes		0	0	0	0	0	Yes		1	0	1	0	1	0		0	1	0	0	0	0	0	0	0	0	0	0	1		1	0	0	0	0	0	0	0	0	0	0		0	0	0	0	1	0
Yes		1	0	0	0	0	Yes		1	0	1	0	0	0		1	0	0	0	0	0	0	0	0	1	0	0	0		1	0	0	0	0	0	0	0	0	0	0		0	0	0	1	0	0
Yes		0	0	0	0	0	No		0	0	0	0	0	0		0	0	0	0	0	0	0	0	0	0	0	0	0		0	0	0	0	0	0	0	0	0	0	0		0	0	0	0	0	0
Yes		0	0	1	1	0	Yes		1	0	0	0	0	0		1	0	0	0	0	0	0	0	0	1	0	0	0		1	0	0	0	0	0	0	0	0	0	0		0	1	0	0	0	0
Yes		1	0	1	0	0	No		0	0	0	0	0	0		1	0	0	1	1	0	1	1	0	1	0	1	0		1	0	1	0	1	0	0	1	0	1	0		0	1	0	1	0	1
Yes		1	0	1	0	0	Yes		1	0	0	0	0	0		1	0	0	0	0	0	0	0	0	1	0	0	0		0	0	0	0	0	0	0	0	1	0	0		0	0	0	0	0	0
Yes		0	1	1	0	0	No		0	0	0	0	0	0		1	0	0	0	0	0	0	1	0	0	0	0	0		0	0	0	0	0	1	1	1	0	0	0		0	0	0	0	0	0
Yes		0	1	0	1	0	Yes		1	0	1	0	1	0		1	1	0	1	0	0	1	0	1	1	0	0	0		1	1	1	0	1	0	1	0	0	1	0		0	1	1	1	0	1
Yes		1	0	1	0	0	No		0	0	0	0	0	0		0	0	0	0	0	0	0	0	0	0	0	0	0		0	0	0	0	0	0	0	0	0	0	0		0	0	0	0	0	0
Yes		1	0	0	0	0	No		0	0	0	0	0	0		1	0	0	0	0	0	0	1	0	0	0	0	0		1	0	0	0	0	0	0	0	0	0	0		0	0	0	0	0	1
Yes		1	0	0	0	0	No		0	0	0	0	0	0		0	0	0	0	0	0	1	1	0	0	0	0	0		1	0	0	1	0	0	0	0	0	0	0		0	0	0	0	0	0
Yes		1	0	0	1	0	No		0	0	0	0	0	0		0	1	0	1	0	0	1	1	1	0	1	1	1		1	1	1	1	0	1	1	0	0	0	0		0	0	1	0	0	0
Yes		1	0	0	0	0	No		0	0	0	0	0	0		1	0	0	0	0	0	0	0	0	0	0	0	0		1	0	0	0	0	0	0	0	0	0	0		0	0	0	0	0	0
Yes		1	0	0	0	0	No		0	0	0	0	0	0		0	0	0	0	0	0	0	1	0	1	1	0	0		1	1	0	1	0	1	1	1	1	1	1		0	0	0	1	0	0
Yes		1	1	0	0	0	Yes		0	0	0	0	0	0		1	0	0	1	0	0	0	1	0	0	0	0	0		0	1	0	0	1	0	0	1	0	0	0		0	0	0	0	1	1
Yes		1	1	1	1	0	Yes		1	1	1	1	1	1		1	0	0	0	0	0	0	0	0	0	0	0	0		0	0	0	0	0	0	0	1	0	0	0		1	0	0	0	0	0
Yes		0	0	0	0	0	No		0	0	0	0	0	0		0	0	0	0	0	0	0	0	0	1	1	1	1		0	1	0	0	0	0	0	0	0	0	0		0	0	0	0	0	1
Yes		1	1	0	0	0	Yes		1	0	0	0	0	0		0	1	0	0	0	0	0	0	0	0	0	0	0		1	0	0	0	0	0	0	0	0	0	0		0	0	1	0	0	0
Yes		0	1	0	1	0	No		0	0	0	0	0	0		1	0	0	0	0	0	0	1	0	0	0	0	0		0	1	0	0	0	0	0	0	1	0	0		0	0	0	0	0	0
Yes		1	1	0	0	0	No		0	0	0	0	0	0		1	0	0	0	0	0	0	0	0	0	0	0	0		0	0	0	0	0	0	0	0	0	0	0		0	0	0	1	0	0
Yes		1	1	0	0	0	No		0	0	0	0	0	0		1	0	0	0	0	0	0	0	0	0	0	0	1		1	1	1	1	1	1	1	1	1	1	1		0	0	0	1	0	0
Yes		1	1	0	0	0	Yes		1	0	0	0	1	0		1	0	0	0	0	0	0	0	0	1	0	0	0		1	0	0	0	0	0	0	0	0	0	0		0	0	0	1	0	0
Yes		1	0	0	0	0	No		0	0	0	0	0	0		1	0	0	0	0	0	0	1	0	0	0	0	0		0	0	0	0	0	0	0	0	0	0	0		1	0	0	0	0	0
Yes		1	0	0	1	0	No		0	0	0	0	0	0		1	0	1	0	0	1	1	1	0	0	0	0	1		1	1	0	0	1	1	0	0	0	1	0		0	1	1	0	1	0
Yes		0	0	0	0	0	No		0	0	0	0	0	0		0	0	0	0	0	0	0	0	0	0	0	0	0		0	0	0	0	0	0	0	0	0	0	0		0	0	0	0	0	0
Yes		1	0	0	0	0	Yes		1	0	0	0	0	0		0	0	0	0	0	0	0	0	0	0	0	1	0		0	0	0	0	1	0	0	0	0	0	0		0	0	0	0	0	0
Yes		0	1	1	0	0	No		0	0	0	0	0	0		1	0	1	0	1	0	0	1	0	0	0	0	0		0	0	0	0	0	0	0	0	0	1	0		0	0	0	1	1	0
Yes		0	0	0	0	0	No		0	0	0	0	0	0		1	1	0	1	0	1	0	0	0	0	0	0	0		1	0	0	1	0	1	0	0	0	0	0		0	0	0	0	0	0
Yes		1	1	1	1	0	Yes		1	1	1	1	1	1		1	1	1	1	1	1	1	1	1	1	1	1	1		1	1	1	1	1	1	1	1	1	1	1		1	1	1	1	1	1
Yes		0	1	1	0	0	No		0	0	0	0	0	0		0	0	0	1	0	0	0	0	0	0	0	0	1		0	0	0	0	0	0	0	0	0	0	0		0	0	0	0	0	0
Yes		0	1	1	0	0	No		0	0	0	0	0	0		0	0	0	1	0	0	0	0	0	0	0	0	1		0	0	0	0	0	0	0	0	0	0	0		0	0	0	0	0	0
Yes		0	0	0	0	0	No		0	0	0	0	0	0		0	0	0	0	0	0	0	1	0	0	0	0	1		0	0	0	0	0	0	0	0	0	0	0		0	0	0	0	0	0
Yes		1	0	1	1	0	Yes		1	0	0	0	0	0		0	0	0	0	0	0	0	0	0	0	0	0	0		0	0	0	0	0	0	0	0	0	0	0		0	0	0	0	1	0
Yes		1	0	1	0	0	Yes		1	1	1	1	1	1		1	1	1	1	1	1	1	1	1	1	1	1	1		1	1	1	1	1	1	1	1	1	1	1		1	1	1	1	1	1
Yes		0	1	0	1	0	No		0	0	0	0	0	0		1	1	1	1	1	1	1	1	1	1	1	1	1		1	1	1	1	1	1	1	1	1	1	1		0	0	0	0	0	0
Yes		1	0	1	0	0	No		0	0	0	0	0	0		0	0	0	0	0	0	0	0	0	0	0	0	0		0	0	0	0	0	0	0	0	0	0	0		0	0	0	0	0	0
Yes		1	0	1	0	0	No		0	0	0	0	0	0		0	0	0	0	0	0	0	0	0	0	0	0	0		0	0	0	0	0	0	0	0	0	0	0		0	0	0	0	0	0
Yes		1	1	0	1	0	No		0	0	0	0	0	0		0	0	0	0	0	0	0	0	0	0	0	0	0		0	0	0	0	0	0	0	0	0	0	0		0	0	0	0	0	0
Yes		1	1	0	1	0	Yes		1	1	1	1	1	1		1	1	1	1	1	1	1	1	1	1	1	1	1		1	1	1	1	1	1	1	1	1	1	1		1	1	1	1	1	1
Yes		1	0	1	0	0	Yes		1	1	1	1	1	1		1	1	1	1	1	1	1	1	1	1	1	1	1		1	1	1	1	1	1	1	1	1	1	1		1	1	1	1	1	1
Yes		1	0	1	0	0	Yes		1	1	1	1	1	1		1	1	1	1	1	1	1	1	1	1	1	1	1		1	1	1	1	1	1	1	1	1	1	1		1	1	1	1	1	1
Yes		1	0	0	1	0	Yes		1	1	1	1	1	1		1	1	1	1	1	1	1	1	1	1	1	1	1		1	1	1	1	1	1	1	1	1	1	1		1	1	1	1	1	1
Yes		1	1	1	0	0	Yes		1	1	1	1	1	1		1	1	1	1	1	1	1	1	1	1	1	1	1		1	1	1	1	1	1	1	1	1	1	1		1	1	1	1	1	1
Yes		1	0	1	0	0	Yes		1	1	1	1	1	1		1	1	1	1	1	1	1	1	1	1	1	1	1		1	1	1	1	1	1	1	1	1	1	1		1	1	1	1	1	1
Yes		1	0	1	1	0	Yes		1	1	1	1	1	1		1	1	1	1	1	1	1	1	1	1	1	1	1		1	1	1	1	1	1	1	1	1	1	1		1	1	1	1	1	1
Yes		1	0	1	0	0	Yes		1	1	1	1	1	1		1	1	1	1	1	1	1	1	1	1	1	1	1		1	1	1	1	1	1	1	1	1	1	1		1	1	1	1	1	1
Yes		1	0	1	0	0	No		0	0	0	0	0	0		1	1	1	1	1	1	1	1	1	1	1	1	1		1	1	1	1	1	1	1	1	1	1	1		1	1	1	1	1	1
Yes		1	0	1	0	0	Yes		1	1	1	1	1	1		1	1	1	1	1	1	1	1	1	1	1	1	1		1	1	1	1	1	1	1	1	1	1	1		1	1	1	1	1	1
Yes		1	0	1	0	0	Yes		1	1	1	1	1	1		1	1	1	1	1	1	1	1	1	1	1	1	1		1	1	1	1	1	1	1	1	1	1	1		1	1	1	1	1	1
Yes		1	1	0	1	0	Yes		1	1	1	1	1	1		1	1	1	1	1	1	1	1	1	1	1	1	1		1	1	1	1	1	1	1	1	1	1	1		1	1	1	1	1	1
Yes		1	1	1	1	0	Yes		1	1	1	1	1	1		1	1	1	1	1	1	1	1	1	1	1	1	1		1	1	1	1	1	1	1	1	1	1	1		1	1	1	1	1	1
Yes		1	0	1	0	0	Yes		1	1	1	1	1	1		1	1	1	1	1	1	1	1	1	1	1	1	1		1	1	1	1	1	1	0	1	1	1	1		1	1	1	1	1	1
Yes		0	1	0	1	0	Yes		1	1	1	1	1	1		1	1	1	1	1	1	1	1	1	1	1	1	1		1	1	1	1	1	1	1	1	1	1	1		1	1	1	1	1	1
Yes		0	1	1	0	0	Yes		1	1	1	1	1	1		1	1	1	1	1	1	1	1	1	1	1	1	1		1	1	1	1	1	1	1	1	1	1	1		1	1	1	1	1	1
Yes		1	0	1	0	0	Yes		1	1	1	1	1	1		1	1	1	1	1	1	1	1	1	1	1	1	1		1	1	1	1	1	1	1	1	1	1	1		1	1	1	1	1	1
Yes		1	0	1	0	0	Yes		1	1	1	1	1	1		1	1	1	1	1	1	1	1	1	1	1	1	1		1	1	1	1	1	1	1	1	1	1	1		1	1	1	1	1	1
Yes		0	1	0	1	0	Yes		1	1	1	1	1	1		1	1	1	1	1	1	1	1	1	1	1	1	1		1	1	1	1	1	1	1	1	1	1	1		1	1	1	1	1	1
Yes		1	1	1	1	0	Yes		1	1	1	1	1	1		1	1	1	1	1	1	1	1	1	1	1	1	1		1	1	1	1	1	1	1	1	1	1	1		1	1	1	1	1	1
Yes		1	0	1	0	0	No		0	0	0	0	0	0		1	0	1	0	0	1	0	1	1	1	1	0	1		0	1	0	1	0	1	1	0	1	0	1		0	0	1	0	0	1
Yes		1	1	1	1	0	Yes		1	0	0	0	0	0		1	0	0	0	0	0	0	0	0	0	0	0	0		1	0	0	0	0	0	0	0	0	0	0		1	0	0	0	0	0
Yes		1	1	1	0	0	Yes		1	0	0	0	0	0		0	0	0	0	0	0	0	0	0	0	0	1	0		1	0	0	0	0	0	0	0	0	0	0		0	0	0	1	0	0
Yes		1	1	1	1	0	Yes		1	1	1	1	1	1		1	1	1	1	1	1	1	1	1	1	1	1	1		1	1	1	1	1	1	1	1	1	1	1		1	1	1	1	1	1
Yes		1	0	1	0	0	Yes		1	1	1	1	1	1		1	1	1	1	1	1	1	1	1	1	1	1	1		1	1	1	1	1	1	1	1	1	1	1		1	1	1	1	1	1
Yes		0	1	1	0	0	Yes		0	0	0	0	0	0		0	0	0	0	0	0	0	0	0	0	0	0	0		0	0	0	0	0	0	0	0	0	0	0		0	0	0	0	0	0
Yes		0	0	0	0	0	No		0	0	0	0	0	0		0	0	0	0	0	0	0	0	0	0	0	0	0		0	0	0	0	0	0	0	0	0	0	0		0	0	0	0	0	0
Yes		1	1	1	1	0	Yes		0	0	0	0	0	1		0	0	0	0	0	0	0	0	0	0	0	0	0		0	0	0	0	0	0	0	0	0	0	0		0	0	0	0	0	0
Yes		0	1	1	1	0	Yes		1	1	1	1	1	1		1	1	1	1	1	1	1	1	1	1	1	1	1		1	1	1	1	1	1	1	1	1	1	1		1	1	1	1	1	1
Yes		0	1	0	1	0	Yes		1	1	1	1	1	1		1	1	1	1	1	1	1	1	1	1	1	1	1		1	1	1	1	1	1	1	1	1	1	1		1	1	1	1	1	1
Yes		0	0	0	0	0	No		0	0	0	0	0	0		1	0	0	0	0	0	0	1	0	0	0	0	0		0	0	0	0	0	0	0	1	0	0	0		0	0	0	0	0	0
Yes		0	1	0	0	0	No		0	0	0	0	0	0		1	1	1	0	0	1	0	0	1	0	1	0	1		1	1	1	1	1	1	1	1	1	1	1		0	0	0	0	0	0
Yes		0	0	0	0	0	No		0	0	0	0	0	0		0	0	0	0	0	0	0	0	0	0	0	0	0		0	0	0	0	0	0	0	0	0	0	0		0	0	0	0	0	0
Yes		1	0	0	1	0	Yes		1	0	0	0	0	1		0	0	0	0	0	0	0	0	0	1	0	0	0		1	0	0	0	0	0	0	0	0	0	0		1	0	1	0	0	1
Yes		1	0	0	0	0	No		0	0	0	0	0	0		0	0	0	0	0	0	0	0	0	0	0	0	0		0	0	0	0	0	0	0	0	0	0	0		0	0	0	0	0	0
Yes		1	0	1	1	0	Yes		1	0	0	0	0	0		1	0	0	0	0	0	0	0	0	0	0	0	0		1	0	0	0	0	0	0	0	0	0	0		1	0	0	0	0	0
Yes		0	1	0	1	0	No		0	0	0	0	0	0		1	0	0	0	0	0	0	0	0	0	0	0	0		1	0	0	0	0	0	0	0	0	0	0		1	0	0	0	0	0
Yes		1	0	1	0	0	Yes		1	0	0	0	0	0		0	0	0	0	0	0	0	0	0	1	0	0	0		0	1	0	0	0	0	0	0	0	0	0		0	0	0	0	0	1
Yes		1	0	0	0	0	No		0	0	0	0	0	0		0	0	0	1	0	0	0	0	1	0	0	0	0		0	1	0	0	0	0	0	0	1	0	0		0	0	0	1	1	0
Yes		0	0	0	0	0	No		0	0	0	0	0	0		0	0	0	0	0	0	0	0	0	0	0	0	0		0	0	0	0	0	0	0	0	0	0	0		0	0	0	0	0	0
Yes		1	0	1	0	0	Yes		1	1	1	1	1	1		1	1	1	1	1	1	1	1	1	1	1	1	1		1	1	1	1	1	1	1	1	1	1	1		1	1	1	1	1	1
Yes		1	0	0	0	0	Yes		1	0	0	1	0	1		1	0	1	0	0	1	0	1	0	1	0	0	0		1	0	1	0	1	0	1	0	0	1	1		1	0	1	0	1	1
Yes		1	0	0	1	0	Yes		1	0	0	1	0	1		0	1	0	1	0	0	1	1	0	0	0	0	1		1	1	1	0	1	0	1	1	0	1	0		0	0	0	0	0	0
Yes		0	0	0	0	0	No		0	0	0	0	0	0		1	0	0	0	0	0	0	0	0	0	0	0	0		1	1	0	0	0	0	0	0	0	1	0		1	0	1	0	1	0
Yes		1	1	1	1	0	No		0	0	0	0	0	0		0	0	0	1	0	0	0	1	0	0	0	0	0		0	0	0	1	0	0	0	1	1	0	1		0	1	0	0	0	1
Yes		0	0	0	0	0	No		0	0	0	0	0	0		1	0	0	0	0	0	0	1	0	0	0	0	0		0	0	0	0	0	0	0	0	0	0	1		0	0	0	0	0	0
Yes		1	0	0	0	0	No		0	0	0	0	0	0		0	0	0	1	0	0	1	1	1	1	0	0	0		1	0	1	1	0	1	1	1	0	0	1		0	0	0	0	0	0
Yes		1	1	1	1	0	Yes		1	1	1	1	1	1		1	1	1	1	1	1	1	1	1	1	1	1	1		1	1	1	1	1	1	1	1	1	1	1		1	1	1	1	1	1
Yes		0	0	0	0	0	No		0	0	0	0	0	0		0	0	0	0	0	0	0	0	0	0	0	0	0		0	0	0	0	0	0	0	0	0	0	0		0	0	0	0	0	0
Yes		0	0	0	0	0	No		0	0	0	0	0	0		0	0	0	1	0	0	1	1	0	0	0	0	0		1	0	0	0	0	0	0	1	0	0	0		0	0	0	1	0	0
Yes		0	0	0	0	0	No		0	0	0	0	0	0		1	0	0	0	0	0	0	0	0	0	0	0	0		1	0	0	0	0	0	0	0	0	0	0		0	0	0	0	0	1
Yes		1	0	0	0	0	No		0	0	0	0	0	0		1	0	0	0	0	0	0	1	0	0	0	0	0		1	0	0	0	0	0	0	0	0	0	0		0	0	0	1	0	0
Yes		1	1	0	1	0	Yes		0	0	0	1	0	0		0	0	0	0	0	0	0	0	0	0	0	1	0		0	0	0	0	0	0	0	0	0	0	1		1	0	0	0	0	0
Yes		1	1	1	0	0	No		0	0	0	0	0	0		0	0	0	0	0	0	0	0	0	0	0	0	0		0	0	0	0	0	0	0	0	0	0	0		0	0	0	0	0	0
Yes		1	0	1	0	0	Yes		0	0	1	0	0	0		0	0	0	0	1	0	0	0	0	0	0	0	0		0	0	0	0	0	0	0	0	1	0	0		0	0	0	0	0	1
Yes		1	1	0	0	0	Yes		0	0	0	0	1	0		0	1	0	0	0	0	1	0	0	0	0	0	1		1	0	0	0	0	0	0	0	1	0	0		0	0	0	0	1	0
Yes		1	1	0	0	0	No		0	0	0	0	0	0		0	1	0	1	1	0	1	1	0	1	0	1	0		0	1	0	1	0	1	0	0	1	0	0		0	1	1	1	1	0
Yes		1	0	0	1	0	No		0	0	0	0	0	0		0	1	0	0	0	0	0	0	0	0	0	0	0		0	1	0	0	0	0	0	0	0	0	0		1	0	0	0	0	0
Yes		1	0	1	0	0	Yes		1	0	1	0	0	0		0	1	0	0	0	0	1	0	0	0	1	0	1		1	0	1	0	0	1	0	1	0	0	1		1	0	1	1	0	0
Yes		1	0	1	0	0	Yes		1	0	1	0	0	0		1	0	0	0	0	0	0	0	0	0	0	0	1		1	0	0	0	0	0	0	0	0	0	0		0	1	0	0	0	0
Yes		0	0	0	0	0	Yes		0	0	0	1	0	0		0	0	0	0	0	0	0	0	0	0	0	0	1		0	0	0	0	0	0	0	0	0	0	1		0	0	0	0	0	1
Yes		1	0	1	0	0	Yes		1	0	1	0	0	1		1	0	0	1	0	0	0	0	0	0	0	0	1		1	0	0	0	0	0	1	0	0	0	0		0	0	1	0	0	0
Yes		1	0	0	1	0	No		0	0	0	0	0	0		1	0	0	0	0	0	0	0	0	0	0	0	0		1	0	0	0	0	0	0	0	0	1	0		1	0	0	0	0	1
Yes		0	0	0	0	0	Yes		1	0	0	0	0	0		1	0	0	0	0	0	0	0	0	0	0	0	0		0	1	0	0	0	0	0	0	0	0	0		1	0	0	0	0	0
Yes		1	1	1	1	0	Yes		1	1	1	1	1	1		1	1	1	1	1	1	1	1	1	1	1	1	1		1	1	1	1	1	1	1	1	1	1	1		1	1	1	1	1	1
Yes		0	0	1	0	0	No		0	0	0	0	0	0		0	1	0	0	0	0	0	1	1	1	0	0	1		1	0	1	1	1	0	0	0	1	0	0		1	0	0	1	1	0
Yes		1	0	1	0	0	Yes		1	0	0	0	0	0		0	0	1	0	0	0	0	0	0	0	0	0	1		0	1	0	0	0	0	0	0	0	0	0		0	0	1	0	0	0
Yes		1	0	0	1	0	Yes		1	0	0	0	0	0		0	0	0	0	0	0	0	0	0	0	0	0	0		0	1	0	0	0	0	0	0	0	0	0		0	1	0	0	0	0
Yes		1	1	0	1	1	No		0	0	0	0	0	0		0	0	0	1	0	0	0	1	0	1	1	0	0		1	1	1	1	1	1	1	1	1	1	0		0	1	0	0	1	1
Yes		1	1	1	1	0	No		0	0	0	0	0	0		0	0	0	0	0	0	0	0	0	0	0	0	0		0	0	0	0	0	0	1	0	0	0	0		0	0	0	0	0	1
Yes		0	0	1	0	0	No		0	0	0	0	0	0		1	1	1	1	1	1	1	1	1	1	1	1	1		1	1	1	1	1	1	1	1	1	1	1		1	1	1	1	1	1
Yes		0	0	0	0	0	No		0	0	0	0	0	0		0	0	0	0	0	0	0	0	0	0	0	0	0		0	0	0	0	0	0	0	0	0	0	0		0	0	0	0	0	0
Yes		1	0	0	0	0	No		0	0	0	0	0	0		0	0	0	0	0	0	0	0	0	0	0	0	0		1	1	0	1	0	1	0	0	1	0	0		0	0	0	0	0	0
Yes		1	0	0	0	0	No		0	0	0	0	0	0		1	0	0	0	0	0	0	1	0	0	0	0	0		0	0	0	0	0	0	0	1	0	0	0		0	0	0	0	0	0
Yes		1	0	0	0	0	No		0	0	0	0	0	0		1	0	0	0	0	0	0	1	0	0	0	0	0		1	0	0	0	0	0	0	0	0	1	0		0	0	0	1	0	0
Yes		1	1	1	1	0	Yes		1	0	0	0	0	0		1	0	0	0	0	0	0	0	0	0	0	0	0		1	0	0	0	0	0	0	0	0	0	0		0	0	0	0	0	0
Yes		1	0	0	0	0	No		0	0	0	0	0	0		1	0	0	0	0	0	0	1	0	0	0	0	0		1	1	0	1	0	0	0	1	0	0	0		0	0	0	0	0	0
Yes		1	0	1	0	0	No		0	0	0	0	0	0		1	0	0	0	0	1	0	0	0	0	0	0	0		1	1	0	1	1	0	0	0	1	1	1		1	0	0	1	0	1
Yes		0	0	0	0	0	No		0	0	0	0	0	0		0	0	0	0	0	0	0	0	0	0	0	0	0		0	0	1	1	1	0	0	0	0	0	0		0	0	0	1	1	0
Yes		0	0	0	0	0	No		0	0	0	0	0	0		0	0	0	0	0	0	0	0	0	0	0	0	0		0	0	0	0	0	0	0	0	0	0	0		0	0	0	0	0	0
Yes		1	0	0	0	0	No		0	0	0	0	0	0		1	0	0	0	0	0	0	0	0	0	0	0	0		1	0	0	0	0	0	0	0	0	0	0		0	0	0	1	0	0
Yes		0	0	0	1	0	No		0	0	0	0	0	0		0	0	0	0	0	0	0	0	0	0	0	0	1		0	0	0	0	0	0	0	0	0	0	1		0	0	0	0	0	1
Yes		0	0	1	1	0	Yes		1	0	0	0	0	0		1	0	0	0	0	0	0	0	0	1	0	0	0		0	0	0	0	1	1	0	0	0	0	0		1	0	0	0	0	0
Yes		1	1	1	1	0	Yes		1	1	0	0	0	0		1	0	0	1	0	0	0	1	0	0	0	0	0		1	1	1	1	1	1	1	1	1	0	1		1	0	0	1	1	0
Yes		1	0	0	0	0	No		0	0	0	0	0	0		1	0	0	0	0	1	0	1	0	0	0	0	0		1	1	1	1	0	0	0	0	0	0	0		1	0	0	0	0	0
Yes		0	0	0	0	0	No		0	0	0	0	0	0		1	0	0	0	0	0	0	1	0	0	0	0	0		0	1	0	0	0	0	1	0	1	0	0		1	0	0	0	0	0
Yes		0	0	0	0	0	No		0	0	0	0	0	0		0	0	0	0	0	0	0	0	0	0	0	0	0		0	0	0	0	0	0	0	0	0	0	0		0	0	0	0	0	0
Yes		0	1	0	0	0	No		0	0	0	0	0	0		1	0	0	0	0	0	1	1	0	0	0	0	0		1	0	0	1	0	1	0	1	0	0	0		0	0	0	1	0	0
Yes		1	1	0	0	0	Yes		1	0	0	0	1	0		1	0	0	1	1	1	1	1	0	1	0	0	0		1	1	1	1	1	1	1	1	0	0	1		0	0	0	0	0	0
Yes		1	0	1	1	0	No		0	0	0	0	0	0		0	0	0	0	0	0	0	0	0	1	0	0	0		0	0	0	0	0	0	0	1	0	0	0		1	0	0	0	0	0
Yes		0	0	0	0	0	No		0	0	0	0	0	0		0	0	0	0	0	0	0	0	0	0	0	0	0		0	0	0	0	0	0	0	0	0	0	0		0	0	0	0	0	0
Yes		1	1	0	0	0	No		0	0	0	0	0	0		0	0	0	0	1	0	0	0	0	0	0	0	0		0	0	0	1	0	0	0	1	0	0	0		0	0	0	0	0	0
Yes		0	0	0	0	0	Yes		0	0	0	0	0	1		0	0	0	0	0	0	0	0	0	0	0	0	0		0	0	0	0	0	1	0	0	0	0	0		0	0	0	0	0	0
Yes		0	0	0	0	0	Yes		1	0	0	0	1	1		1	0	0	1	0	1	1	0	0	0	0	0	0		1	0	0	0	0	0	0	0	1	0	1		1	0	0	1	0	0
Yes		1	0	0	1	0	No		0	0	0	0	0	0		0	1	0	0	1	0	1	1	0	0	0	0	1		0	1	1	0	0	0	0	0	0	0	1		1	0	1	0	1	0
Yes		0	0	0	0	0	No		0	0	0	0	0	0		1	0	0	0	0	0	0	1	0	0	0	0	0		0	0	0	0	0	0	0	0	0	0	0		0	0	0	0	0	0
Yes		1	0	0	0	0	No		0	0	0	0	0	0		1	0	0	0	0	0	0	1	0	0	0	0	0		0	1	0	0	0	0	0	0	0	0	0		0	0	0	0	0	0
Yes		0	1	0	0	0	No		0	0	0	0	0	0		0	0	0	0	0	0	0	0	0	0	0	0	0		0	0	0	0	0	0	0	0	0	0	0		0	0	0	0	0	0
Yes		1	1	0	1	0	Yes		0	0	0	0	0	1		0	1	0	0	1	0	0	0	1	0	0	0	1		1	0	0	0	0	0	0	1	1	0	1		1	0	0	1	0	1
Yes		0	0	0	0	0	No		0	0	0	0	0	0		1	0	0	0	0	0	0	1	0	0	0	0	0		1	0	0	0	0	0	0	0	0	0	0		1	0	0	0	0	0
Yes		0	1	1	0	0	No		0	0	0	0	0	0		1	0	0	0	0	0	0	0	1	0	0	1	1		0	0	0	1	1	0	0	0	0	0	0		1	1	1	1	0	0
Yes		1	0	1	1	0	Yes		1	1	1	1	0	0		0	0	1	1	0	0	1	0	0	0	1	1	0		1	0	0	1	1	1	0	1	0	0	0		0	1	1	1	0	0
Yes		0	0	0	0	0	No		0	0	0	0	0	0		0	0	0	0	0	0	0	0	0	0	0	0	0		0	0	0	0	0	0	0	0	0	0	0		0	0	0	0	0	0
Yes		1	0	1	1	0	No		0	0	0	0	0	0		1	0	0	0	0	0	0	0	0	0	0	0	0		1	0	0	0	0	0	0	0	0	0	0		0	1	0	0	0	0
Yes		0	0	0	0	0	No		0	0	0	0	0	0		0	0	0	0	0	0	1	0	0	0	0	0	0		1	0	0	0	0	0	0	0	0	0	0		0	0	0	0	0	0
Yes		1	0	1	0	0	No		0	0	0	0	0	0		0	0	0	0	0	0	1	1	0	1	1	0	0		0	1	0	0	0	0	0	1	0	0	1		0	0	0	0	0	1
Yes		0	0	0	0	0	Yes		0	1	0	1	0	0		0	1	0	1	0	1	0	0	0	0	0	0	0		0	1	1	1	0	0	0	0	0	0	0		1	1	0	0	0	0
Yes		1	1	1	0	0	No		0	0	0	0	0	0		0	0	1	0	0	0	0	0	0	0	0	0	0		0	0	1	0	0	0	0	0	0	0	0		1	0	0	0	0	0
Yes		0	1	0	0	0	No		0	0	0	0	0	0		0	1	0	0	0	0	0	0	0	0	0	0	0		1	0	0	0	0	0	0	0	0	0	0		0	0	1	0	0	0
Yes		0	0	0	0	0	No		0	0	0	0	0	0		0	0	0	0	0	0	0	0	0	0	0	0	0		0	0	0	0	0	0	0	0	0	0	0		0	0	0	0	0	0
Yes		1	1	0	0	0	No		0	0	0	0	0	0		1	0	0	0	0	0	1	1	0	1	0	1	0		0	0	0	0	0	0	0	0	0	0	0		0	0	0	0	0	0
Yes		0	0	0	0	0	No		0	0	0	0	0	0		0	0	0	0	0	0	0	0	0	0	0	0	1		0	0	0	0	0	0	0	0	0	0	1		0	0	0	0	0	1
Yes		0	0	0	0	0	No		0	0	0	0	0	0		1	0	0	0	0	0	0	1	0	0	0	0	0		0	0	0	0	0	0	0	0	0	0	0		0	0	0	1	0	0
Yes		1	1	1	0	0	No		0	0	0	0	0	0		0	0	0	0	0	0	0	0	0	0	0	0	0		0	1	0	0	0	0	0	0	0	0	0		0	0	0	0	0	0
Yes		1	0	0	0	0	No		0	0	0	0	0	0		1	0	0	0	0	0	0	1	0	0	0	0	0		0	0	1	0	0	0	0	0	0	0	0		0	0	0	1	0	0
Yes		1	1	0	1	0	Yes		1	0	0	0	0	0		1	1	0	1	0	1	0	1	0	1	1	0	0		1	0	0	1	1	1	1	1	0	1	0		0	0	0	1	0	0
Yes		1	0	1	0	0	No		0	0	0	0	0	0		0	0	0	0	0	0	0	0	0	0	0	0	0		0	0	0	0	0	0	0	0	0	0	0		0	0	0	0	0	0
Yes		1	0	0	0	0	No		0	0	0	0	0	0		1	0	0	0	0	0	0	1	0	0	1	0	0		0	0	0	1	0	0	0	0	0	0	0		0	0	0	1	0	0
Yes		1	1	1	1	0	No		0	0	0	0	0	0		0	0	0	0	0	0	0	0	0	0	0	0	0		0	0	0	0	0	0	0	0	0	0	0		0	0	0	0	0	0
Yes		1	1	1	1	0	Yes		1	1	0	0	0	0		1	0	0	0	1	1	0	0	0	1	1	1	0		1	1	0	0	1	0	0	0	0	1	1		1	0	1	1	0	0
Yes		0	0	0	0	0	No		0	0	0	0	0	0		0	0	0	0	0	0	0	0	0	0	0	0	0		0	0	0	0	0	0	0	0	0	0	0		0	0	0	0	0	0
Yes		1	1	1	0	0	No		0	0	0	0	0	0		1	0	0	0	1	0	0	1	0	0	0	0	0		0	0	1	0	0	1	1	0	0	1	0		0	1	0	1	0	0
Yes		1	0	1	0	0	No		0	0	0	0	0	0		0	0	0	0	0	0	0	0	0	0	0	0	0		1	0	1	1	0	0	1	0	0	0	0		1	1	0	0	0	0
Yes		1	1	0	0	0	No		0	0	0	0	0	0		0	0	0	0	0	0	0	0	0	0	0	0	0		0	0	0	0	0	0	0	0	0	0	0		0	0	0	0	0	0
Yes		0	0	1	0	0	No		0	0	0	0	0	0		0	0	0	0	0	0	0	0	0	0	0	0	0		0	0	0	0	0	0	0	0	0	0	0		0	0	0	0	0	0
Yes		1	0	0	0	0	Yes		0	0	0	0	0	0		0	0	0	0	0	0	0	1	0	0	0	0	0		1	0	1	0	0	1	1	1	0	1	0		0	0	0	1	0	0
Yes		1	1	1	0	0	Yes		0	0	1	1	0	0		1	0	0	1	1	0	0	1	1	1	0	1	0		0	0	1	0	0	0	0	0	0	0	0		0	1	0	0	0	0
Yes		0	0	1	1	0	Yes		0	0	0	0	0	0		0	0	0	0	0	0	0	0	0	0	0	0	0		0	0	0	0	0	0	0	0	0	0	0		0	0	0	0	0	0
Yes		1	0	0	0	0	No		0	0	0	0	0	0		1	0	0	0	0	0	0	1	0	0	0	0	0		0	0	0	0	0	0	0	0	0	0	0		0	0	0	0	0	0
Yes		1	1	1	1	0	No		0	0	0	0	0	0		1	0	0	0	0	0	0	0	0	0	0	0	0		1	0	0	0	0	0	0	0	0	0	0		1	0	0	0	0	0
Yes		0	1	0	0	0	No		0	0	0	0	0	0		0	0	0	0	0	0	0	0	0	0	0	0	0		0	0	0	0	0	0	0	1	0	0	0		0	0	0	0	0	0
Yes		1	1	1	1	0	No		0	0	0	0	0	0		1	0	0	1	0	0	1	0	0	1	0	1	0		1	0	0	0	0	1	0	0	0	0	0		0	0	0	1	0	1
Yes		1	0	1	0	0	Yes		1	0	1	0	0	0		1	0	0	1	0	0	0	0	0	0	0	0	1		0	0	1	0	1	0	0	1	0	0	1		0	1	0	1	0	0
Yes		1	0	0	0	0	No		0	0	0	0	0	0		0	0	0	0	0	0	0	0	0	0	0	0	0		1	0	0	0	0	0	0	0	0	1	1		0	0	0	0	0	1
Yes		1	1	1	1	0	No		0	0	0	0	0	0		0	0	0	0	0	0	0	0	0	0	0	0	0		0	0	0	0	0	0	0	0	0	0	0		0	0	0	0	0	0
Yes		1	1	0	1	0	Yes		1	0	0	0	0	0		1	0	0	0	0	0	0	0	0	0	0	0	0		1	0	0	0	0	0	0	0	0	0	0		1	0	0	0	0	0
Yes		1	0	0	1	0	Yes		1	0	1	0	0	1		1	0	0	1	1	0	1	0	0	0	1	0	1		0	0	1	1	1	0	0	0	0	1	0		0	0	0	0	0	1
Yes		1	1	1	1	0	No		0	0	0	0	0	0		1	0	1	0	0	0	1	1	0	1	1	1	1		1	1	1	1	1	1	1	1	1	1	1		1	1	1	1	1	1
Yes		1	0	0	0	0	No		0	0	0	0	0	0		1	0	0	1	0	0	0	1	0	0	0	0	0		1	0	0	1	0	1	0	0	0	0	0		0	0	0	0	0	0
Yes		1	1	1	1	0	No		0	0	0	0	0	0		0	0	0	0	0	0	0	0	0	0	0	0	0		0	0	0	0	0	0	0	0	0	0	0		0	0	0	0	0	0
Yes		0	1	0	1	0	Yes		1	0	0	0	0	0		1	0	0	1	0	0	0	0	0	0	0	1	1		1	0	1	0	0	1	1	0	0	0	0		0	1	1	1	0	0
Yes		0	0	1	1	0	No		0	0	0	0	0	0		1	0	0	0	0	0	0	1	0	1	1	0	0		0	0	0	0	0	0	0	0	0	0	0		0	0	0	1	0	0
Yes		0	0	0	0	0	No		0	0	0	0	0	0		0	0	0	0	0	0	0	0	0	0	0	0	0		0	0	0	0	0	0	0	0	0	0	0		0	0	0	0	0	0
Yes		1	1	1	1	0	No		0	0	0	0	0	0		1	0	0	0	0	0	0	0	0	0	0	0	0		0	1	0	0	0	0	0	0	0	0	0		0	1	0	0	0	1
Yes		1	0	0	0	0	No		0	0	0	0	0	0		0	0	0	0	0	0	0	1	0	0	0	0	0		1	1	1	1	0	1	0	0	0	0	0		0	0	0	0	0	0
Yes		1	0	1	0	0	No		0	0	0	0	0	0		0	0	0	0	0	0	0	0	0	0	0	0	0		0	0	0	0	0	0	0	0	0	0	0		0	0	0	0	0	0
Yes		0	0	0	0	0	No		0	0	0	0	0	0		0	0	0	0	0	0	0	0	0	0	0	0	0		0	0	0	0	0	0	0	0	0	0	0		0	0	0	0	0	0
Yes		0	0	0	0	0	No		0	0	0	0	0	0		0	0	0	0	0	0	0	0	0	0	0	0	0		0	0	0	0	0	0	0	0	0	0	0		0	0	0	0	0	0
Yes		1	0	1	0	0	No		0	0	0	0	0	0		0	0	0	0	0	1	0	0	0	0	0	0	0		1	0	0	0	0	0	0	0	0	0	0		1	0	0	0	0	0
Yes		0	0	0	0	0	No		0	0	0	0	0	0		1	0	0	0	0	0	0	1	0	0	0	0	0		0	0	0	0	0	0	0	0	0	0	0		0	0	0	0	0	0
Yes		0	0	1	0	0	No		0	0	0	0	0	0		1	0	0	0	0	0	1	0	1	0	0	0	1		0	1	1	0	0	0	1	0	0	0	1		1	0	1	0	0	1
Yes		1	1	1	1	0	No		0	0	0	0	0	0		0	0	0	0	0	0	0	1	0	0	0	0	0		0	0	0	0	0	0	0	0	0	0	0		0	0	0	0	0	0
Yes		0	0	0	0	0	No		0	0	0	0	0	0		0	0	0	0	0	0	0	0	0	0	0	0	0		1	0	0	0	0	0	0	0	0	0	0		0	0	0	0	0	0
Yes		0	0	0	0	0	No		0	0	0	0	0	0		0	0	0	0	0	0	0	0	0	0	0	0	0		0	0	0	0	0	0	0	0	0	0	0		0	0	0	0	0	0
Yes		0	0	0	0	0	No		0	0	0	0	0	0		0	0	0	0	0	0	0	0	0	0	0	0	1		0	0	0	0	0	0	0	0	0	0	0		0	0	0	0	0	0
Yes		0	0	0	0	0	Yes		1	1	1	1	1	1		1	1	1	1	1	1	1	1	1	1	1	1	1		1	1	1	1	1	1	1	1	1	1	1		1	1	1	1	1	1
Yes		1	0	1	0	0	No		0	0	0	0	0	0		1	1	1	1	1	1	1	1	1	1	1	1	1		1	1	1	1	1	1	1	1	1	1	1		1	1	1	1	1	1
Yes		1	0	1	0	0	No		0	0	0	0	0	0		0	0	0	1	0	0	0	0	0	0	0	0	0		1	1	0	1	0	0	0	1	0	0	1		0	0	0	0	1	0
Yes		1	1	1	1	0	No		0	0	0	0	0	0		1	1	1	1	1	1	1	1	1	1	1	1	1		1	1	1	1	1	1	1	1	1	1	1		1	1	1	1	1	1
Yes		1	1	0	0	0	No		0	0	0	0	0	0		0	0	0	0	0	0	0	0	0	0	0	0	0		0	0	0	0	0	0	0	0	0	0	0		0	0	0	0	0	0
Yes		0	1	0	0	0	No		0	0	0	0	0	0		1	0	0	0	1	0	0	1	0	0	0	0	0		0	0	0	0	1	0	0	0	0	0	0		1	0	0	0	0	1
Yes		0	0	0	0	0	No		0	0	0	0	0	0		0	0	0	0	0	0	0	0	0	0	0	0	0		0	0	0	0	0	0	0	0	0	0	0		0	0	0	0	0	0
Yes		1	1	0	0	0	No		0	0	0	0	0	0		0	0	0	1	1	0	0	0	0	0	0	0	0		1	0	1	0	0	0	0	0	0	0	0		1	0	1	1	0	0
Yes		1	0	1	0	0	Yes		0	0	1	0	0	0		0	0	0	0	0	0	0	0	0	0	0	0	0		0	0	0	0	1	0	0	0	0	0	0		0	0	0	0	0	1
Yes		0	1	0	1	0	No		0	0	0	0	0	0		0	1	0	0	0	0	0	0	0	0	0	0	0		0	1	0	0	0	0	0	0	0	0	0		0	0	1	0	0	0
Yes		1	0	1	1	0	No		0	0	0	0	0	0		1	0	0	0	1	1	0	0	1	0	0	0	0		1	0	1	0	0	0	0	0	0	0	0		0	1	0	1	0	0
Yes		1	1	1	1	0	Yes		1	1	1	1	1	1		1	1	1	1	1	1	1	1	1	1	1	1	1		1	1	1	0	0	0	0	0	0	0	0		0	0	0	0	1	1
Yes		1	0	0	1	0	No		0	0	0	0	0	0		0	0	0	0	0	0	0	0	0	0	0	0	0		0	0	0	0	0	0	0	0	0	0	0		0	0	0	0	0	0
Yes		1	0	0	0	0	No		0	0	0	0	0	0		0	0	0	0	0	0	0	0	0	0	0	0	0		0	0	0	0	0	0	0	0	0	0	0		0	0	0	0	0	0
Yes		0	0	0	0	0	No		0	0	0	0	0	0		1	0	1	0	0	0	0	0	0	0	0	0	0		1	0	0	0	0	0	0	0	0	0	0		0	1	0	0	0	0
Yes		1	1	1	1	0	Yes		1	0	0	0	0	0		1	0	0	1	0	0	0	0	0	0	0	0	0		1	0	0	0	0	0	0	0	0	0	0		1	1	1	0	0	0
Yes		1	1	1	0	0	No		0	0	0	0	0	0		0	0	0	0	0	0	0	0	0	0	1	0	0		1	0	0	0	0	0	0	0	0	0	0		0	0	0	0	0	1
Yes		1	1	0	0	0	No		0	0	0	0	0	0		1	0	0	0	1	0	0	1	0	0	0	0	1		1	1	1	1	0	1	1	0	0	1	1		0	0	0	1	0	0
Yes		1	0	1	0	0	No		0	0	0	0	0	0		0	0	0	0	0	0	0	0	0	0	0	0	0		0	0	0	0	0	0	0	0	0	0	0		0	0	0	0	0	0
Yes		0	0	1	1	0	No		0	0	0	0	0	0		0	1	1	0	1	0	1	0	0	1	0	0	0		1	0	0	1	0	1	0	0	1	0	0		1	0	0	0	0	0
Yes		1	0	1	0	0	No		0	0	0	0	0	0		0	0	1	0	0	0	1	1	0	1	1	1	0		1	0	1	0	0	1	1	1	0	0	1		0	0	0	0	1	1
Yes		1	1	1	1	0	No		0	0	0	0	0	0		0	0	0	0	0	0	0	0	0	0	0	0	0		0	0	0	0	0	0	0	0	0	0	0		0	0	0	0	0	0
Yes		0	0	0	0	0	No		0	0	0	0	0	0		0	0	0	0	0	0	0	0	0	0	0	0	0		0	0	0	0	0	0	0	0	0	0	0		0	0	0	0	0	0
Yes		0	0	0	0	0	No		0	0	0	0	0	0		0	0	0	0	0	0	0	1	0	0	0	0	0		0	0	0	0	0	0	0	1	0	0	0		0	0	0	0	1	0
Yes		1	1	1	1	0	No		0	0	0	0	0	0		1	0	0	0	0	0	0	0	0	0	0	0	0		1	0	0	0	0	0	0	0	0	0	0		1	0	0	0	0	0
Yes		1	0	1	0	0	No		0	0	0	0	0	0		1	0	1	0	0	0	1	0	0	0	0	0	0		1	0	1	0	0	0	0	0	1	0	1		1	0	1	1	0	1
Yes		1	1	1	0	0	Yes		1	1	1	1	0	0		0	0	0	0	0	0	0	0	1	1	1	0	0		0	0	1	0	1	1	1	0	1	1	0		1	0	1	0	0	0
Yes		0	0	0	0	0	No		0	0	0	0	0	0		0	0	0	0	0	0	0	0	0	0	0	0	0		0	0	0	0	0	0	0	0	0	0	0		0	0	0	0	0	0
Yes		1	0	0	1	0	No		0	0	0	0	0	0		1	0	0	1	0	0	0	0	0	0	0	0	0		0	0	0	0	0	0	0	0	0	0	0		0	0	0	0	0	0
Yes		0	0	0	0	0	No		0	0	0	0	0	0		0	0	0	0	0	0	0	0	0	0	0	0	0		1	0	0	0	1	0	0	0	0	0	1		0	1	0	0	1	0
Yes		1	1	1	1	0	Yes		1	1	1	1	1	1		1	1	1	1	1	1	1	1	1	1	1	1	1		1	1	1	1	1	1	1	1	1	1	1		1	1	1	1	1	1
Yes		1	0	1	1	0	No		0	0	0	0	0	0		0	0	0	0	0	0	0	0	0	0	0	0	0		0	0	0	0	0	0	0	0	0	0	0		0	0	0	0	0	0
Yes		1	1	1	1	0	Yes		1	1	1	1	1	1		1	0	1	1	1	1	1	1	1	1	1	1	1		1	1	1	1	1	1	1	1	1	1	1		1	1	1	1	1	1
Yes		1	0	1	1	0	Yes		1	0	0	1	0	1		1	0	0	0	0	1	0	0	0	0	0	0	0		1	0	0	0	0	0	0	0	1	0	0		0	0	0	1	0	0
Yes		1	1	1	0	0	No		0	0	0	0	0	0		0	0	0	1	0	0	0	0	0	1	1	1	0		1	0	0	0	0	0	0	1	0	1	0		0	1	0	1	0	0
Yes		1	1	1	0	0	No		0	0	0	0	0	0		0	0	0	1	0	0	0	1	1	1	1	0	0		0	0	1	1	0	0	0	1	0	1	0		0	0	0	0	1	1
Yes		0	0	0	0	0	No		0	0	0	0	0	0		1	0	0	0	0	0	0	0	0	0	0	0	0		1	0	0	0	0	0	0	0	0	0	0		1	0	0	0	0	0
Yes		1	1	0	1	0	Yes		1	1	1	1	1	1		0	1	0	0	1	0	0	0	0	0	0	0	0		1	1	0	0	0	0	0	0	0	0	0		0	1	0	1	0	0
Yes		1	0	1	0	0	No		0	0	0	0	0	0		0	0	0	0	0	0	1	0	0	1	0	0	0		1	1	1	1	1	1	1	1	1	1	1		0	1	1	1	1	1
Yes		1	0	0	0	0	No		0	0	0	0	0	0		1	0	0	0	0	0	0	1	0	0	0	0	0		1	0	0	1	0	0	0	1	0	0	0		0	0	0	0	0	0
Yes		1	1	1	1	0	Yes		1	1	1	1	1	1		1	1	1	1	1	1	1	1	1	1	1	1	1		1	1	1	1	1	1	1	1	1	1	1		1	1	1	1	1	1
Yes		1	0	0	0	0	No		0	0	0	0	0	0		0	0	0	0	0	0	0	0	0	0	0	0	0		0	1	0	0	0	0	0	0	0	0	0		0	0	0	0	1	1
Yes		0	0	0	0	0	No		0	0	0	0	0	0		0	0	0	0	0	0	0	0	0	0	0	0	0		0	0	0	0	0	0	0	0	0	0	0		0	0	0	0	0	0
Yes		0	0	0	0	0	No		0	0	0	0	0	0		1	1	0	0	0	0	0	1	0	0	0	0	0		1	0	0	0	0	0	0	0	0	0	0		0	0	0	0	0	0
Yes		0	0	1	1	0	Yes		1	0	0	0	0	0		1	0	0	0	0	0	0	0	0	0	0	0	0		1	0	0	0	0	1	0	1	1	1	0		1	1	1	0	1	1
Yes		0	0	0	0	0	No		0	0	0	0	0	0		0	0	0	0	0	0	0	0	0	0	0	0	0		0	0	0	0	0	0	0	0	0	0	0		0	0	0	0	0	0
Yes		1	1	1	0	0	Yes		0	1	0	0	0	0		0	0	0	1	0	0	0	1	0	0	1	0	1		1	0	1	0	0	0	1	0	0	0	1		1	0	0	0	0	1
Yes		1	1	0	1	0	Yes		1	1	0	1	0	0		1	0	1	0	0	1	1	0	1	0	1	0	1		1	1	1	0	1	0	1	1	0	1	1		1	0	1	0	1	1
Yes		0	0	0	0	0	Yes		1	1	1	1	1	1		1	1	1	1	1	1	1	1	1	1	1	1	1		1	1	1	1	1	1	1	1	1	1	1		1	1	1	1	1	1
Yes		1	1	0	0	0	No		0	0	0	0	0	0		1	0	0	0	0	0	0	0	0	0	0	0	0		0	0	0	0	0	0	0	0	0	0	0		0	0	0	1	0	0
Yes		1	1	1	0	0	No		0	0	0	0	0	0		0	0	0	0	0	1	1	0	0	1	1	0	1		0	0	0	0	0	0	0	1	0	1	1		1	1	1	1	1	1
Yes		0	1	1	0	0	Yes		0	1	1	0	0	0		0	0	0	1	0	0	0	1	0	0	0	0	0		0	0	0	0	0	0	1	1	1	0	0		0	0	0	0	0	1
Yes		0	1	0	1	0	Yes		1	1	1	1	1	1		1	1	1	1	1	1	1	1	1	1	1	1	1		1	1	1	1	1	1	1	1	1	1	1		1	1	1	1	1	1
Yes		0	0	0	0	0	No		0	0	0	0	0	0		0	0	0	0	0	0	0	0	0	0	0	0	0		1	1	1	1	1	1	1	1	1	1	1		1	1	1	1	1	1
Yes		0	1	1	1	0	Yes		0	0	0	1	0	0		0	0	0	1	0	0	0	0	0	0	0	0	0		0	0	1	0	0	0	0	0	0	0	0		0	0	0	1	0	0
Yes		1	0	0	1	0	Yes		0	1	1	0	1	1		0	1	0	1	0	1	1	0	1	1	1	0	1		0	1	1	1	0	1	0	1	1	0	1		1	1	0	1	0	1
Yes		0	0	0	0	0	No		0	0	0	0	0	0		0	0	0	0	0	0	0	0	0	0	0	0	0		0	0	0	0	1	0	0	0	0	0	0		0	0	0	0	0	0
Yes		1	0	0	0	0	No		0	0	0	0	0	0		1	0	0	0	0	0	0	0	0	0	0	0	0		1	0	0	0	0	0	0	0	0	0	0		1	0	0	0	0	0
Yes		0	0	0	0	0	No		0	0	0	0	0	0		1	0	0	0	0	0	0	0	0	0	0	0	0		0	0	0	0	0	0	0	0	0	0	0		0	0	0	0	0	0
Yes		1	0	1	1	0	Yes		0	0	0	1	0	0		0	0	0	1	1	0	0	0	0	0	1	0	0		0	0	0	0	0	0	0	0	0	1	0		1	0	0	0	0	0
Yes		1	1	0	0	0	No		0	0	0	0	0	0		0	0	0	0	0	0	0	1	0	0	0	0	0		0	0	0	1	0	0	0	0	0	0	0		0	0	0	0	0	1
Yes		0	0	0	0	0	No		0	0	0	0	0	0		1	0	0	0	0	0	0	1	0	0	0	0	0		1	1	1	0	0	1	0	1	0	1	1		0	1	0	1	0	1
Yes		0	1	0	0	0	No		0	0	0	0	0	0		0	0	0	0	0	0	0	0	0	0	0	0	0		0	0	0	0	0	0	0	0	0	0	0		0	0	0	0	0	0
Yes		1	0	1	1	0	Yes		1	0	0	0	0	0		1	0	0	0	0	0	0	0	0	0	0	0	0		0	0	0	0	1	0	0	0	0	0	0		1	0	0	0	0	0
Yes		1	1	1	1	0	No		0	0	0	0	0	0		0	0	0	0	0	0	0	0	0	0	0	0	0		0	0	0	0	0	0	0	0	0	0	0		0	0	0	0	0	0
Yes		1	1	0	1	0	No		0	0	0	0	0	0		0	0	0	0	0	0	0	0	0	0	0	0	0		0	0	0	0	0	0	0	0	0	0	0		0	0	0	0	0	0
Yes		1	0	1	1	0	No		0	0	0	0	0	0		0	0	0	0	0	0	0	0	0	0	0	0	0		0	0	0	0	0	0	0	0	0	0	0		0	0	0	0	0	0
Yes		1	1	1	1	0	No		0	0	0	0	0	0		0	0	0	0	0	0	0	0	0	0	0	0	0		0	0	0	0	0	0	0	0	0	0	0		0	0	0	0	0	0
Yes		1	1	1	1	0	No		0	0	0	0	0	0		0	0	0	0	0	0	0	0	0	0	0	0	0		0	0	0	0	0	0	0	0	0	0	0		0	0	0	0	0	0
Yes		1	1	0	1	0	No		0	0	0	0	0	0		0	0	0	0	0	0	0	0	0	0	0	0	0		0	0	0	0	0	0	0	0	0	0	0		0	0	0	0	0	0
Yes		0	0	0	0	0	No		0	0	0	0	0	0		0	1	0	0	0	0	0	0	0	0	0	0	0		1	0	0	0	0	0	0	0	0	0	0		0	0	0	0	0	0
Yes		0	0	0	0	0	No		0	0	0	0	0	0		1	0	0	0	0	0	0	0	0	0	0	0	0		1	0	0	0	0	0	0	0	0	0	0		1	0	0	0	0	0
Yes		1	0	1	0	0	No		0	0	0	0	0	0		0	0	0	1	0	0	0	1	0	0	0	0	0		0	0	0	0	1	0	1	0	0	0	0		0	0	0	0	0	1
Yes		0	0	0	0	0	No		0	0	0	0	0	0		0	0	0	0	0	0	0	0	0	0	0	0	0		0	0	0	0	0	0	0	0	0	0	0		0	0	0	0	0	0
Yes		1	0	0	1	0	Yes		1	0	0	0	0	0		0	0	0	1	0	0	0	0	0	0	0	0	0		0	1	0	0	0	0	0	0	0	0	0		0	0	0	0	1	0
Yes		0	0	0	0	0	No		0	0	0	0	0	0		0	0	0	0	0	0	0	0	0	0	0	0	0		0	0	0	0	0	0	0	0	0	0	0		0	0	0	0	0	0
Yes		1	0	0	0	0	No		0	0	0	0	0	0		0	0	0	0	0	0	0	1	0	0	0	0	0		1	1	1	1	1	1	1	1	1	1	1		0	0	0	0	0	0
Yes		1	0	0	0	0	No		0	0	0	0	0	0		1	0	0	0	0	0	0	1	0	0	0	0	0		0	0	0	1	0	1	0	1	0	0	1		0	0	0	0	0	0
Yes		1	0	0	1	0	Yes		1	0	0	1	0	0		1	0	0	0	0	0	0	1	0	0	0	0	0		1	0	0	1	0	0	0	0	0	0	0		0	0	1	0	0	0
Yes		1	1	0	1	0	No		0	0	0	0	0	0		0	0	0	1	0	0	1	1	0	0	0	0	0		0	0	0	0	0	0	0	0	0	0	0		0	0	0	0	0	0
Yes		1	0	0	0	0	Yes		1	0	1	0	0	0		0	0	0	0	0	0	0	0	0	0	0	0	0		0	0	0	0	0	0	0	0	0	0	0		0	0	0	0	0	0
Yes		1	0	1	0	0	Yes		1	0	1	1	0	1		0	0	1	0	1	0	0	1	1	0	0	0	1		1	1	0	1	0	0	0	1	0	0	0		1	0	1	0	1	0
Yes		1	0	0	0	0	No		0	0	0	0	0	0		0	0	0	0	0	0	0	1	0	0	0	0	0		1	1	1	1	1	1	1	1	1	1	1		0	0	0	1	0	0
Yes		1	0	0	1	0	Yes		0	0	0	1	0	1		0	0	0	0	0	1	0	0	1	1	0	0	0		0	0	0	1	0	0	1	0	0	0	1		0	0	0	1	0	0
Yes		1	0	1	1	0	No		0	0	0	0	0	0		0	1	0	1	0	1	0	0	1	0	0	1	0		1	1	0	0	1	0	1	0	0	0	0		1	0	1	0	0	0
Yes		1	0	0	1	0	No		0	0	0	0	0	0		1	0	0	1	1	0	0	0	0	0	0	0	1		1	0	0	1	0	0	0	1	0	0	1		1	0	1	1	0	1
Yes		0	0	0	0	0	No		0	0	0	0	0	0		0	0	0	0	0	0	0	0	0	0	0	0	0		0	0	0	0	0	0	0	0	0	0	0		0	0	0	0	0	0
Yes		1	0	0	0	0	Yes		1	0	0	0	0	0		1	0	1	0	0	0	0	1	0	0	0	0	0		1	1	1	1	0	1	1	1	1	1	0		0	0	0	1	0	0
Yes		1	0	1	1	0	No		0	0	0	0	0	0		0	0	0	0	0	0	0	0	0	0	0	0	0		0	0	0	0	0	0	0	0	0	0	0		0	0	0	0	0	0
Yes		1	0	1	0	0	Yes		1	1	0	0	0	0		0	0	0	1	0	0	0	0	0	0	0	0	0		1	0	1	0	0	0	0	0	0	0	0		0	1	0	0	0	0
Yes		1	0	0	0	0	No		0	0	0	0	0	0		1	0	0	0	0	1	0	1	0	0	0	0	0		1	1	0	1	0	1	1	1	0	0	0		0	0	0	0	0	0
Yes		1	0	0	0	0	Yes		1	1	0	0	0	0		1	0	0	1	0	0	1	1	0	0	1	0	0		1	0	1	1	0	1	1	1	1	0	0		0	0	0	1	0	0
Yes		1	1	0	1	0	Yes		1	1	1	0	1	1		1	1	0	1	0	1	1	0	0	1	0	1	0		1	1	0	1	1	0	1	0	0	1	1		1	0	1	1	1	0
Yes		0	0	0	0	0	No		0	0	0	0	0	0		0	0	0	0	0	0	0	0	0	0	0	0	0		0	0	0	0	0	0	0	0	0	0	0		0	0	0	0	0	0
Yes		0	0	0	0	0	No		0	0	0	0	0	0		0	0	0	0	0	0	0	0	0	0	0	0	0		0	0	0	0	0	0	0	0	0	0	0		0	0	0	0	0	0
Yes		0	1	0	0	0	No		0	0	0	0	0	0		1	0	0	0	0	0	1	1	0	0	0	0	0		1	0	0	0	0	1	1	1	0	0	1		0	0	0	1	0	0
Yes		1	1	0	0	0	No		0	0	0	0	0	0		0	1	0	1	0	1	0	0	1	0	1	1	0		1	1	0	0	1	1	0	0	1	1	0		1	0	1	0	1	0
Yes		0	1	0	0	0	No		0	0	0	0	0	0		0	0	0	0	0	0	0	0	0	0	0	0	0		1	0	0	0	0	0	0	1	0	0	0		0	0	0	0	0	0
Yes		0	1	0	1	0	No		0	0	0	0	0	0		1	0	1	0	0	1	0	0	0	0	0	0	1		1	0	1	0	1	1	0	0	1	1	1		1	1	0	0	1	0
Yes		1	1	0	1	0	No		0	0	0	0	0	0		0	0	0	0	0	0	0	0	1	0	0	0	0		0	0	0	0	0	0	1	0	0	0	0		1	0	0	0	0	0
Yes		0	1	0	0	0	No		0	0	0	0	0	0		0	0	0	0	0	0	0	0	0	0	0	0	0		0	0	0	0	0	0	0	0	0	0	0		0	0	0	0	0	0
Yes		1	1	1	1	0	No		0	0	0	0	0	0		0	0	0	1	0	1	1	1	0	1	1	0	1		1	0	1	1	0	1	0	0	0	0	0		0	0	1	0	0	0
Yes		1	1	1	1	0	No		0	0	0	0	0	0		0	1	0	0	0	0	0	0	0	0	0	0	0		1	0	0	0	0	0	0	0	0	0	0		1	0	0	0	0	0
Yes		0	1	0	0	0	No		0	0	0	0	0	0		1	0	0	0	0	0	0	0	0	0	0	0	0		0	0	0	0	0	0	0	1	0	0	0		0	0	0	1	0	0
Yes		1	0	0	0	0	No		0	0	0	0	0	0		1	0	0	0	0	0	0	1	0	0	0	0	1		0	0	0	1	0	1	1	0	0	0	0		0	0	0	0	0	0
Yes		1	1	1	1	0	No		0	0	0	0	0	0		0	0	0	0	0	0	0	0	0	0	0	0	0		0	0	0	0	0	0	0	0	0	0	0		0	0	0	0	0	0
Yes		1	0	0	0	0	No		0	0	0	0	0	0		1	0	0	1	0	0	0	1	0	0	0	0	0		1	1	0	1	0	1	1	0	0	0	0		0	0	0	0	0	0
Yes		0	0	0	0	0	No		0	0	0	0	0	0		0	0	0	0	0	0	0	0	0	0	0	0	0		0	0	0	0	0	0	0	0	0	0	0		0	0	0	0	0	0
Yes		1	0	0	0	0	No		0	0	0	0	0	0		1	0	0	0	0	0	0	1	0	0	0	0	0		0	0	0	1	0	1	0	0	0	0	0		0	0	0	1	0	0
Yes		0	0	0	0	0	No		0	0	0	0	0	0		1	0	0	0	0	0	0	0	0	0	0	0	0		0	0	0	0	0	0	0	0	0	0	0		0	0	0	0	0	0
Yes		1	0	0	1	0	Yes		0	0	1	0	0	0		1	0	0	0	0	0	0	0	0	0	0	0	0		0	0	1	0	0	0	0	0	0	0	0		0	0	0	0	0	1
Yes		0	0	0	0	0	No		0	0	0	0	0	0		1	0	0	0	0	0	0	0	0	0	0	0	0		0	0	0	0	0	0	0	0	0	0	0		1	0	0	0	0	0
Yes		1	1	1	1	0	No		0	0	0	0	0	0		1	0	0	0	0	0	0	0	0	0	0	0	0		1	1	1	1	0	1	0	0	0	0	0		0	0	0	0	0	0
Yes		1	0	0	0	0	Yes		0	1	0	0	0	0		0	0	0	1	0	0	0	0	0	0	0	0	0		0	1	0	0	0	0	0	0	0	0	0		0	0	0	1	0	0
Yes		0	0	0	0	0	No		0	0	0	0	0	0		1	0	1	0	0	0	0	0	0	0	0	0	0		0	0	1	0	0	0	0	0	1	0	0		0	0	0	1	1	0
Yes		1	1	1	0	0	No		0	0	0	0	0	0		0	0	0	1	0	0	0	0	0	0	0	0	0		0	0	0	1	0	0	0	0	0	0	0		0	0	0	0	0	1
Yes		1	0	0	0	0	No		0	0	0	0	0	0		0	0	0	0	0	0	0	0	0	0	0	0	0		0	0	0	1	0	0	0	1	0	0	0		0	0	0	0	0	0
Yes		1	0	0	0	0	No		0	0	0	0	0	0		0	0	0	0	0	0	0	1	0	0	0	0	0		0	0	0	1	0	0	0	0	0	0	0		0	0	0	0	1	0
Yes		0	1	0	0	0	No		0	0	0	0	0	0		0	1	0	0	1	0	0	0	0	0	1	0	0		0	1	0	0	0	0	0	1	1	0	0		0	0	0	0	0	0
Yes		1	0	0	0	0	No		0	0	0	0	0	0		0	0	0	0	0	0	0	1	0	1	0	0	0		0	0	0	0	0	0	0	1	1	0	0		0	0	0	0	0	0
Yes		0	1	0	1	0	No		0	0	0	0	0	0		0	0	1	1	1	1	1	0	0	0	0	0	1		1	1	0	0	1	0	1	0	0	0	0		0	0	1	1	0	1
Yes		1	1	0	0	0	No		0	0	0	0	0	0		0	1	1	0	0	0	0	0	0	0	1	0	0		1	1	1	0	0	0	1	1	0	0	0		1	0	0	1	1	0
Yes		0	1	0	0	0	No		0	0	0	0	0	0		0	0	1	1	1	0	1	1	0	0	0	1	0		1	1	1	0	0	0	0	0	1	1	0		1	1	1	0	0	0
Yes		1	1	1	1	0	No		0	0	0	0	0	0		0	1	0	1	0	0	1	0	0	0	0	0	0		0	1	1	1	0	0	0	0	0	0	0		1	0	0	1	0	1
Yes		0	0	0	0	0	No		0	0	0	0	0	0		0	0	0	0	0	0	0	0	0	0	0	0	0		0	0	0	0	0	0	0	0	0	0	0		0	0	0	0	0	1
Yes		0	1	1	0	0	No		0	0	0	0	0	0		1	1	0	1	1	0	1	0	1	0	0	1	1		1	0	0	1	0	1	0	1	0	1	0		0	0	1	0	0	0
Yes		0	0	0	0	0	No		0	0	0	0	0	0		0	0	0	0	0	0	0	0	0	0	0	0	0		1	0	0	0	0	0	0	0	0	0	0		0	0	0	0	0	0
Yes		0	1	0	1	0	No		0	0	0	0	0	0		1	0	0	0	0	0	0	1	0	0	0	0	0		1	1	0	0	0	0	0	0	0	0	0		1	0	0	0	0	0
Yes		0	1	0	0	0	No		0	0	0	0	0	0		0	0	0	0	0	0	0	0	0	0	0	0	0		0	0	0	0	0	0	0	0	0	0	0		0	0	0	0	0	0
Yes		0	0	1	0	0	No		0	0	0	0	0	0		0	0	1	0	0	0	0	0	0	0	0	0	0		0	0	0	0	0	1	0	0	0	0	0		0	1	0	0	0	0
Yes		1	0	1	1	0	Yes		0	0	0	0	0	1		1	0	0	0	0	0	0	0	0	0	0	0	0		1	0	0	0	0	0	0	0	0	0	0		1	0	0	0	0	0
Yes		1	1	0	1	0	No		0	0	0	0	0	0		1	0	0	1	1	0	1	1	0	1	1	0	0		0	0	1	1	0	0	0	0	0	0	0		0	0	1	0	1	0
Yes		0	0	0	0	0	No		0	0	0	0	0	0		0	0	0	0	0	0	0	0	0	0	0	0	0		0	0	0	0	0	0	0	0	0	0	0		0	0	0	0	0	0
Yes		0	0	0	0	0	No		0	0	0	0	0	0		0	0	0	1	0	0	0	0	0	0	0	0	0		0	0	0	0	0	0	0	0	0	1	0		0	1	1	1	0	0
Yes		0	0	0	0	0	No		0	0	0	0	0	0		0	0	0	0	0	0	0	0	0	0	0	0	0		0	0	0	0	0	0	0	0	0	0	0		0	0	0	0	0	0
Yes		1	0	0	0	0	No		0	0	0	0	0	0		1	0	0	0	0	0	0	0	0	0	0	0	0		0	0	0	1	0	0	0	0	0	0	0		0	0	0	0	0	0
Yes		1	0	0	0	0	No		0	0	0	0	0	0		0	0	0	0	0	0	0	0	0	0	0	0	0		0	0	0	0	0	0	0	0	0	0	0		0	0	0	0	0	0
Yes		1	0	0	1	0	No		0	0	0	0	0	0		0	0	0	1	0	1	1	1	0	1	1	1	1		1	1	0	1	0	1	1	1	1	1	0		1	1	1	0	1	1
Yes		1	1	0	0	0	No		0	0	0	0	0	0		0	1	0	1	0	0	0	1	0	0	0	0	1		1	0	0	0	0	0	0	0	1	0	0		0	1	0	0	0	0
Yes		1	1	0	1	0	No		0	0	0	0	0	0		1	1	0	1	0	0	1	1	0	0	0	0	0		1	1	0	0	0	1	1	0	1	0	0		1	0	0	1	1	1
Yes		0	1	0	1	0	Yes		1	1	0	1	1	0		1	1	0	0	0	1	1	0	0	0	0	0	0		1	1	0	0	0	1	1	1	0	0	0		1	0	1	0	0	0
Yes		1	0	0	0	0	No		0	0	0	0	0	0		0	0	0	1	0	0	0	0	0	0	0	0	0		0	0	0	1	0	0	0	0	0	0	0		0	0	0	0	0	0
Yes		1	0	0	0	0	No		0	0	0	0	0	0		0	1	0	0	1	0	0	1	0	1	0	0	1		1	0	1	0	0	1	1	1	1	1	1		1	1	1	1	1	1
Yes		1	0	1	0	0	Yes		1	1	0	1	1	0		1	1	0	0	1	0	0	0	0	1	0	0	0		1	1	0	0	0	0	1	1	1	0	1		1	1	1	1	0	0
Yes		0	1	0	0	0	No		0	0	0	0	0	0		1	1	0	0	0	0	1	0	0	0	0	0	0		0	0	0	0	1	0	1	1	0	0	0		1	0	1	1	0	0
Yes		0	0	1	0	0	Yes		0	0	0	0	0	1		0	0	0	0	0	0	0	0	0	0	0	0	1		1	0	0	0	0	0	0	0	0	1	1		0	1	1	0	0	1
Yes		1	1	1	1	0	No		0	0	0	0	0	0		0	0	1	0	0	0	0	0	0	0	0	0	0		0	1	0	1	0	0	0	0	0	0	0		0	0	1	0	1	0
Yes		0	1	1	0	0	No		0	0	0	0	0	0		1	1	0	0	0	0	0	0	0	0	0	0	1		1	0	0	0	0	0	0	0	0	0	0		0	0	0	0	0	0
Yes		1	1	0	0	0	No		0	0	0	0	0	0		1	0	0	0	0	0	0	0	0	0	0	0	0		0	0	0	1	0	0	0	0	0	0	0		0	0	0	1	0	0
Yes		1	1	1	1	0	No		0	0	0	0	0	0		1	1	1	0	1	1	1	0	1	1	1	0	1		1	1	1	1	1	1	1	1	1	1	1		1	1	1	1	1	0
Yes		1	0	0	0	0	No		0	0	0	0	0	0		1	0	0	0	0	0	0	0	0	0	0	0	0		1	1	0	0	0	0	0	0	0	0	0		0	0	0	0	0	0
Yes		1	0	0	0	0	No		0	0	0	0	0	0		1	0	0	0	0	0	0	0	0	0	0	0	0		1	1	1	1	0	1	0	0	0	0	0		0	0	0	0	0	0
Yes		1	1	0	0	0	Yes		0	0	0	1	0	0		0	0	0	0	0	0	0	0	0	0	0	1	0		0	0	0	0	0	0	0	0	0	1	0		0	1	0	0	1	0
Yes		0	1	0	0	0	No		0	0	0	0	0	0		0	0	0	1	0	0	0	0	0	0	0	0	0		0	1	0	0	0	0	0	1	1	0	0		0	0	1	1	0	0
Yes		1	0	0	0	0	No		0	0	0	0	0	0		0	0	0	0	0	0	0	0	0	0	0	0	0		0	0	0	0	0	0	0	0	0	0	0		0	0	0	0	0	0
Yes		1	0	1	0	0	No		0	0	0	0	0	0		0	0	0	0	0	0	0	1	0	0	0	0	0		1	0	0	1	0	0	0	0	0	0	1		0	0	0	0	0	0
Yes		1	0	0	0	0	No		0	0	0	0	0	0		0	0	0	0	0	0	0	0	0	0	0	0	0		1	1	0	0	0	0	0	0	0	0	0		1	0	0	0	0	0
Yes		0	0	0	0	0	No		0	0	0	0	0	0		0	0	0	1	0	0	0	0	0	0	0	0	0		1	0	0	0	0	0	0	0	0	0	0		0	0	0	0	1	0
Yes		0	0	0	0	0	No		0	0	0	0	0	0		0	0	0	0	0	0	0	0	0	0	0	0	0		0	0	0	0	0	0	0	0	0	0	0		0	0	0	0	0	0
Yes		1	1	0	1	0	Yes		0	0	0	1	0	0		0	1	0	0	0	0	0	0	0	0	0	0	0		0	1	0	0	0	0	0	0	0	0	0		0	0	0	1	0	0
Yes		1	1	1	0	0	No		0	0	0	0	0	0		1	0	0	0	0	0	0	0	0	0	0	0	0		1	0	0	0	0	0	0	0	0	0	0		1	0	0	0	0	0
Yes		0	0	1	0	0	No		0	0	0	0	0	0		0	1	0	0	1	0	0	1	1	0	0	0	0		0	1	0	0	1	0	0	0	0	0	0		0	0	1	1	0	0
Yes		1	0	0	0	0	No		0	0	0	0	0	0		0	0	0	0	0	0	0	0	0	0	0	0	0		0	0	0	0	0	0	0	0	0	0	0		0	0	0	0	0	0
Yes		1	1	1	1	0	No		0	0	0	0	0	0		1	0	0	0	0	0	0	1	0	0	0	0	0		1	1	1	1	1	1	1	1	1	0	1		0	0	0	0	0	0
Yes		1	0	0	0	0	No		0	0	0	0	0	0		0	0	0	0	0	0	0	1	0	0	0	0	0		1	1	0	1	0	1	0	1	1	0	0		0	0	0	0	0	0
Yes		1	0	0	0	0	No		0	0	0	0	0	0		0	0	0	0	0	0	0	0	0	0	0	0	0		0	0	0	0	0	0	0	0	0	0	0		0	0	0	0	0	0
Yes		1	1	1	1	0	Yes		1	0	0	0	0	0		0	0	0	0	0	0	0	0	0	0	0	1	0		0	1	1	0	0	0	0	0	0	0	0		0	1	0	1	0	0
Yes		1	0	0	0	0	No		0	0	0	0	0	0		1	0	0	0	0	0	0	0	0	0	0	0	0		0	0	0	0	0	0	0	1	0	0	0		0	0	0	1	0	0
Yes		1	0	0	0	0	No		0	0	0	0	0	0		1	0	0	1	0	0	1	1	0	0	0	0	0		1	0	0	1	0	0	0	0	0	0	0		0	0	0	0	0	0
Yes		1	0	0	0	0	No		0	0	0	0	0	0		0	0	0	0	0	0	0	0	0	0	0	0	0		0	0	0	0	0	0	0	0	0	0	0		0	0	0	0	0	0
Yes		0	1	1	1	0	Yes		1	1	1	1	1	1		1	1	1	1	1	1	1	1	1	1	1	1	1		1	1	1	1	1	1	1	1	1	1	1		1	1	1	1	1	1
Yes		0	0	0	0	0	No		0	0	0	0	0	0		1	0	0	0	0	0	0	1	0	0	0	0	1		0	0	0	0	0	0	0	0	0	0	0		0	0	0	1	0	0
Yes		1	0	0	0	0	No		0	0	0	0	0	0		0	0	0	0	0	0	0	0	0	0	0	0	0		0	0	0	0	0	0	0	0	0	0	0		0	0	0	0	0	0
Yes		0	1	0	0	0	No		0	0	0	0	0	0		1	0	0	0	0	0	1	0	0	1	0	0	0		1	0	0	0	0	0	0	0	0	0	0		0	0	0	0	0	0
Yes		1	1	0	0	0	No		0	0	0	0	0	0		1	0	0	0	0	0	0	0	0	0	0	0	0		1	1	1	0	0	0	0	0	0	0	0		0	0	0	1	0	0
Yes		1	0	1	1	0	No		0	0	0	0	0	0		1	0	0	0	0	0	0	0	0	1	0	0	0		0	0	0	0	0	0	0	0	1	0	1		0	0	0	1	0	1
Yes		0	0	0	0	0	No		0	0	0	0	0	0		1	1	1	1	1	1	1	1	1	1	1	1	1		1	1	1	1	1	1	1	1	1	1	1		1	1	1	1	1	1
Yes		1	1	0	0	0	No		0	0	0	0	0	0		1	0	0	1	1	0	0	1	0	0	0	1	1		1	0	1	1	0	1	1	1	1	0	1		1	0	0	1	0	0
Yes		0	0	0	0	0	No		0	0	0	0	0	0		0	0	0	0	0	0	0	0	0	0	0	0	0		0	0	0	0	0	0	0	0	0	0	0		0	0	0	0	0	0
Yes		0	0	0	0	0	No		0	0	0	0	0	0		1	0	0	0	0	0	0	1	0	0	1	1	0		1	0	0	0	0	0	0	0	0	0	0		0	0	0	0	0	1
Yes		0	0	0	0	0	No		0	0	0	0	0	0		0	0	0	0	0	0	0	0	0	0	0	0	0		0	0	0	0	0	0	0	0	0	0	0		0	0	0	0	0	0
Yes		0	1	0	1	0	Yes		0	0	1	0	0	0		0	0	0	0	0	0	0	0	0	0	0	0	0		0	0	0	0	0	0	0	0	0	0	0		0	0	0	0	0	1
Yes		0	0	0	0	0	No		0	0	0	0	0	0		1	0	0	0	0	0	0	0	0	0	0	0	0		1	0	0	0	0	0	0	0	0	0	0		0	0	0	0	0	1
Yes		0	0	1	1	0	No		0	0	0	0	0	0		1	0	0	0	1	0	0	1	0	0	0	0	0		0	0	0	1	0	1	0	1	0	1	0		0	0	1	1	0	0
Yes		1	1	0	0	0	No		0	0	0	0	0	0		1	0	0	0	0	0	0	1	0	0	0	0	0		1	1	0	1	1	1	1	1	0	1	0		0	0	0	1	0	0
Yes		1	0	0	0	0	No		0	0	0	0	0	0		1	0	0	0	0	0	0	1	0	0	0	0	0		1	1	1	1	1	1	1	1	1	0	0		0	0	0	0	0	0
Yes		0	0	0	0	0	No		0	0	0	0	0	0		1	0	0	0	0	0	0	1	0	0	0	0	0		0	0	0	0	0	0	0	0	0	0	0		0	0	0	0	0	0
Yes		0	1	0	0	0	No		0	0	0	0	0	0		0	0	0	0	0	0	0	0	0	0	0	0	0		0	0	0	0	0	0	0	0	0	0	0		0	0	0	0	0	0
Yes		1	0	1	0	0	Yes		1	1	1	0	0	0		0	0	0	1	0	0	1	0	0	1	1	1	0		0	0	0	0	0	0	0	0	0	0	0		0	0	0	0	0	0
Yes		1	1	0	0	0	No		0	0	0	0	0	0		0	0	0	0	0	0	0	0	0	0	0	0	0		0	0	0	0	0	0	0	0	0	0	0		0	0	0	0	0	0
Yes		0	0	0	0	0	No		0	0	0	0	0	0		0	0	0	0	0	0	0	0	0	0	0	0	0		0	0	0	0	0	0	0	0	0	0	0		0	0	0	0	0	0
Yes		0	0	0	0	0	No		0	0	0	0	0	0		0	0	0	0	0	0	1	1	0	0	0	0	0		1	0	0	0	0	0	0	0	0	0	0		0	0	0	1	0	0
Yes		1	0	0	0	0	No		0	0	0	0	0	0		0	0	0	0	0	0	1	1	0	0	0	0	0		1	0	0	0	0	0	0	0	0	0	0		0	0	0	0	0	0
Yes		1	1	0	0	0	No		0	0	0	0	0	0		0	0	0	0	0	0	0	0	0	0	0	0	0		0	0	0	0	0	0	0	0	0	0	0		0	0	0	0	0	0
Yes		1	0	0	0	0	No		0	0	0	0	0	0		1	0	0	1	1	0	0	0	0	0	0	1	0		1	0	0	0	0	1	0	0	0	0	0		0	0	0	1	0	0
Yes		1	1	0	0	0	No		0	0	0	0	0	0		0	0	0	0	0	0	0	0	0	0	0	0	0		0	0	0	0	0	0	0	0	0	0	0		0	0	0	0	0	0
Yes		1	0	1	0	0	No		0	0	0	0	0	0		0	0	0	1	0	0	0	1	0	0	0	0	0		1	0	1	1	0	0	0	0	0	1	0		0	1	0	0	1	0
Yes		1	1	1	1	0	No		0	0	0	0	0	0		1	1	1	1	1	1	1	1	1	1	1	1	1		0	1	0	0	0	0	0	0	0	0	0		0	0	0	1	0	0
Yes		0	0	0	0	0	No		0	0	0	0	0	0		0	0	0	0	0	0	0	0	0	0	0	0	0		0	0	0	0	0	0	0	0	0	0	0		0	0	0	0	0	0
Yes		1	0	0	0	0	No		0	0	0	0	0	0		1	0	1	0	1	0	1	1	0	0	0	1	1		1	1	1	0	1	1	1	1	0	0	0		1	0	1	1	0	0
Yes		1	1	1	0	0	No		0	0	0	0	0	0		0	0	0	1	0	0	1	1	0	1	0	1	0		1	0	1	1	0	0	0	0	0	1	0		1	0	0	1	0	0
Yes		0	0	0	0	0	No		0	0	0	0	0	0		1	0	0	0	0	0	1	1	0	0	0	0	1		0	0	0	0	0	0	0	0	0	0	0		0	0	0	0	0	0
Yes		1	0	0	0	0	No		0	0	0	0	0	0		1	0	0	0	0	0	0	1	0	0	0	0	0		1	0	0	0	0	0	0	1	0	0	0		0	0	0	1	0	0
Yes		0	0	0	0	0	No		0	0	0	0	0	0		0	0	0	0	0	0	0	0	0	0	0	0	0		1	0	0	0	0	0	0	0	0	0	0		1	0	0	0	0	0
Yes		1	0	0	0	0	No		0	0	0	0	0	0		1	0	0	1	1	0	0	1	0	0	0	1	0		1	1	1	0	0	0	0	0	0	0	0		0	0	0	1	0	0
Yes		0	1	0	0	0	No		0	0	0	0	0	0		1	0	0	1	1	0	0	1	0	0	0	1	0		1	1	1	0	0	0	0	0	0	0	0		1	1	0	1	0	0
Yes		1	1	1	0	0	No		0	0	0	0	0	0		0	0	1	0	0	0	0	0	0	0	0	0	0		0	0	0	0	1	0	0	0	0	0	0		0	0	1	0	0	0
Yes		1	0	0	0	0	No		0	0	0	0	0	0		0	0	0	0	0	0	0	0	0	0	0	0	0		1	0	1	0	0	1	0	1	0	0	0		0	0	0	1	0	0
Yes		1	0	1	1	0	No		0	0	0	0	0	0		0	0	0	0	0	0	0	0	0	0	0	0	0		0	0	0	0	0	0	0	0	0	0	0		0	0	0	0	0	0
Yes		1	0	1	0	0	No		0	0	0	0	0	0		0	0	0	0	0	0	0	0	0	0	1	0	0		0	0	0	0	0	0	1	0	0	0	0		0	0	0	0	0	1
Yes		1	0	1	0	0	No		0	0	0	0	0	0		0	0	0	0	0	0	0	0	0	0	1	0	0		0	0	0	0	0	0	1	0	0	0	0		0	0	0	0	0	1
Yes		1	1	1	0	0	Yes		1	0	0	0	0	1		0	0	1	0	1	0	0	0	0	0	0	0	0		0	1	0	0	0	0	1	0	0	1	0		0	1	1	0	0	0
Yes		1	1	0	0	0	No		0	0	0	0	0	0		1	0	0	0	0	0	0	1	0	0	0	1	0		0	1	0	1	0	1	1	1	0	1	1		0	0	0	1	0	0
Yes		0	0	0	0	0	No		0	0	0	0	0	0		1	0	0	1	0	0	1	1	0	0	0	0	0		0	0	0	0	0	0	0	0	0	0	1		0	0	0	1	0	0
Yes		0	0	0	0	0	No		0	0	0	0	0	0		0	0	0	0	0	0	0	0	0	0	0	0	0		0	0	0	0	0	0	0	0	0	0	0		0	0	0	0	0	0
Yes		0	0	0	0	0	No		0	0	0	0	0	0		0	0	0	0	0	0	0	0	0	0	0	0	0		0	0	0	0	0	0	0	0	0	0	0		0	0	0	1	0	0
Yes		1	0	1	0	0	No		0	0	0	0	0	0		0	0	0	0	0	0	0	0	0	0	1	0	0		0	0	0	0	0	0	1	0	0	0	0		0	0	0	0	0	1
Yes		0	0	0	0	0	No		0	0	0	0	0	0		0	0	0	0	0	0	0	0	0	0	0	0	0		0	0	0	0	0	0	0	0	0	0	0		0	0	0	0	0	0
Yes		0	0	0	0	0	No		0	0	0	0	0	0		1	0	0	0	0	0	0	0	0	0	0	0	0		0	0	0	0	0	0	0	0	0	0	0		0	0	0	0	0	0
Yes		1	0	1	0	0	No		0	0	0	0	0	0		1	0	0	0	0	0	0	0	0	0	0	0	0		0	0	0	0	1	0	0	0	0	0	0		0	0	0	0	1	0
Yes		0	0	0	0	0	No		0	0	0	0	0	0		0	0	0	0	0	0	0	0	0	0	0	0	0		0	0	0	0	0	0	0	0	0	0	0		0	0	0	0	0	0
Yes		0	0	0	0	0	Yes		0	0	0	0	0	0		1	0	0	0	0	0	0	1	0	0	0	0	0		0	0	0	0	0	1	0	0	0	0	0		0	0	0	0	0	0
Yes		1	1	0	0	0	Yes		1	1	0	0	0	0		1	1	0	0	0	0	0	0	0	0	0	0	0		1	1	0	0	0	0	0	0	0	0	0		0	0	0	0	1	0
Yes		1	0	1	0	0	No		0	0	0	0	0	0		0	0	0	0	0	0	0	1	0	0	0	0	0		1	0	0	0	0	0	0	0	0	0	0		0	0	0	0	0	0
Yes		1	1	1	1	0	No		0	0	0	0	0	0		1	0	0	0	0	0	0	0	0	0	0	0	0		1	0	0	0	0	0	0	0	0	0	0		0	1	0	0	0	0
Yes		1	0	1	0	0	No		0	0	0	0	0	0		1	0	1	0	0	0	0	0	0	1	0	0	0		1	0	0	1	0	0	0	0	0	0	0		1	0	1	0	0	0
Yes		1	0	0	0	0	No		0	0	0	0	0	0		1	0	0	0	0	0	0	1	0	0	0	0	0		1	1	1	1	1	1	0	0	0	0	0		0	0	0	1	0	0
Yes		0	0	0	0	0	No		0	0	0	0	0	0		1	0	0	0	0	0	0	0	0	0	0	0	0		0	0	0	0	0	0	0	0	0	0	0		0	0	0	1	0	0
Yes		0	0	0	0	0	No		0	0	0	0	0	0		0	0	0	0	0	0	0	0	0	0	0	0	0		0	0	0	0	0	0	0	0	0	0	0		0	0	0	0	0	0
Yes		1	1	0	0	0	No		0	0	0	0	0	0		0	0	0	0	0	0	0	0	0	0	0	0	0		0	0	0	0	0	0	0	0	0	0	0		0	0	0	0	0	0
Yes		0	0	0	0	0	No		0	0	0	0	0	0		0	0	0	0	0	0	0	0	0	0	0	0	0		0	0	0	0	0	0	0	0	0	0	0		0	0	0	0	0	0
Yes		0	0	0	0	0	No		0	0	0	0	0	0		0	0	0	0	0	0	0	0	0	0	0	0	0		0	0	0	0	0	0	0	0	0	0	0		0	0	0	0	0	0
Yes		1	0	0	0	0	No		0	0	0	0	0	0		1	0	1	0	0	1	0	0	0	0	0	0	0		0	1	0	0	0	0	0	0	0	1	1		1	0	0	0	0	0
Yes		1	1	0	0	0	No		0	0	0	0	0	0		0	0	0	0	0	0	0	0	0	0	0	0	0		0	0	0	1	0	0	0	0	0	0	0		0	0	0	0	0	0
Yes		0	0	0	0	0	Yes		0	0	1	0	0	0		0	0	0	0	0	0	1	0	0	0	0	0	0		1	1	0	0	0	0	0	0	0	0	0		0	1	0	0	0	0	Ahmed Khalid
Yes		0	0	0	0	0	No		0	0	0	0	0	0		0	0	0	0	0	0	0	0	0	0	0	0	0		0	0	0	0	0	0	0	0	0	0	0		0	0	0	0	0	0	Ahmed Khalid
Yes		1	1	0	0	0	No		0	0	0	0	0	0		0	0	0	0	0	0	0	0	0	0	0	0	0		1	1	0	0	0	0	0	0	0	0	0		0	0	0	0	0	0	Ahmed Khalid
Yes		1	1	1	1	0	No		0	0	0	0	0	0		0	0	0	0	0	0	0	0	0	0	0	0	0		0	0	0	0	0	0	0	0	0	0	0		0	0	0	0	0	0	Ahmed Khalid
Yes		0	1	0	0	0	No		0	0	0	0	0	0		0	0	0	1	0	0	0	0	0	0	0	0	0		0	1	0	0	0	0	0	0	0	0	0		0	0	1	0	1	0	Ahmed Khalid
Yes		0	0	0	0	0	No		0	0	0	0	0	0		0	0	0	0	0	0	0	0	0	0	0	0	0		0	0	0	0	0	0	0	0	0	0	0		0	0	0	0	0	0	Ahmed Khalid
Yes		1	0	1	1	0	Yes		1	1	1	1	0	1		1	1	0	1	0	1	1	1	1	1	0	1	1		1	1	1	0	0	0	0	0	0	0	0		1	1	0	0	0	0	Ahmed Khalid
Yes		1	0	1	0	0	Yes		0	0	0	1	0	0		0	0	0	0	0	0	0	0	0	1	0	0	1		0	0	0	0	0	0	0	1	0	1	0		0	0	0	0	1	0
Yes		1	1	0	0	0	No		0	0	0	0	0	0		1	0	0	0	0	0	0	0	0	0	0	0	0		1	0	0	0	0	0	0	0	0	0	0		0	0	0	1	0	0
Yes		1	1	0	0	0	No		0	0	0	0	0	0		1	0	0	0	0	0	0	1	0	0	0	0	0		0	0	0	0	0	0	0	0	0	0	0		1	0	1	1	0	0
Yes		1	1	1	1	0	Yes		1	1	1	1	1	0		1	1	1	0	0	0	0	0	0	0	0	0	0		0	0	0	0	0	0	0	0	0	0	0		0	0	0	0	0	0
Yes		0	0	0	0	0	Yes		1	1	1	1	1	1		1	0	0	0	0	0	0	0	0	0	0	0	0		0	1	0	0	0	0	0	0	0	0	0		0	0	1	0	0	0
Yes		1	0	0	0	0	No		0	0	0	0	0	0		1	0	0	0	1	0	0	1	0	0	0	0	0		1	0	0	1	0	0	0	0	0	1	0		0	0	0	1	0	0
Yes		0	0	0	0	0	No		0	0	0	0	0	0		1	0	0	0	0	0	1	1	0	0	0	0	0		0	0	1	1	0	0	0	1	0	0	0		0	0	0	0	0	1
Yes		1	0	1	0	0	No		0	0	1	0	0	0		0	0	0	0	0	0	0	0	0	0	0	0	0		0	0	0	0	0	0	0	0	0	0	0		0	0	0	0	0	0
